# Supplementary material for: 3-Acetyl-2,4-di­methyl­quinolin-1-ium chloride
Source: Acta Crystallogr Sect E Struct Rep Online. 2013 Jun 22;69(Pt 7):o1142. doi: 10.1107/S160053681301684X (PMC3770407; doi:10.1107/S160053681301684X)
Supplement: Supplementary file 2 [file e-69-o1142-Isup2.hkl]

# 
# h,k,l, Fc-squared, Fo-squared, sigma(Fo-squared) and status flag 
# 
data_I
_shelx_title '  Pbca' 
_shelx_refln_list_code          4 
_shelx_F_calc_maximum      266.82 
_exptl_crystal_F_000       992.00 
_reflns_d_resolution_high  0.7681 
 
loop_ 
 _symmetry_equiv_pos_as_xyz 
 'x, y, z' 
 '-x+1/2, -y, z+1/2' 
 '-x, y+1/2, -z+1/2' 
 'x+1/2, -y+1/2, -z' 
 '-x, -y, -z' 
 'x-1/2, y, -z-1/2' 
 'x, -y-1/2, z-1/2' 
 '-x-1/2, y-1/2, z' 
 
_cell_length_a    12.8221 
_cell_length_b    10.7281 
_cell_length_c    16.3785 
_cell_angle_alpha  90.000 
_cell_angle_beta   90.000 
_cell_angle_gamma  90.000 
 
_shelx_F_squared_multiplier     1.000 
 
loop_ 
 _refln_index_h 
 _refln_index_k 
 _refln_index_l 
 _refln_F_squared_calc 
 _refln_F_squared_meas 
 _refln_F_squared_sigma 
 _refln_observed_status 
   2   0   0      394.68      422.72     15.77 o 
   4   0   0    11638.94    10922.90    112.18 o 
   6   0   0      720.06      733.63     25.35 o 
   8   0   0      615.40      621.70     38.16 o 
  10   0   0      427.85      477.88     39.00 o 
  12   0   0     1839.36     1878.98     85.66 o 
  14   0   0      840.47      844.90     63.47 o 
   2   1   0     2426.77     2059.57     26.37 o 
   4   1   0     3636.48     3593.74     46.81 o 
   6   1   0    11743.88    11315.68     95.10 o 
   8   1   0      213.58      241.34     17.06 o 
  10   1   0     6090.31     6007.96     97.33 o 
  12   1   0     6937.08     7018.09    117.36 o 
  14   1   0       80.65      107.54     22.16 o 
  16   1   0      770.95      910.37     70.62 o 
   0   2   0     2928.84     2450.01     21.94 o 
   2   2   0    29522.01    25460.18    153.83 o 
   4   2   0      105.17      123.39      6.44 o 
   6   2   0      224.39      171.01     10.27 o 
   8   2   0     1814.15     1823.13     47.06 o 
  10   2   0     1440.78     1434.86     66.66 o 
  12   2   0     3978.55     4069.35    124.70 o 
  14   2   0     1085.44     1078.08     70.24 o 
  16   2   0      373.24      437.23     48.80 o 
   2   3   0    71191.13    56292.52    261.72 o 
   4   3   0      100.28       92.64     10.67 o 
   6   3   0      984.45      979.33     26.36 o 
   8   3   0      524.05      535.12     35.45 o 
  10   3   0      540.18      560.29     41.95 o 
  12   3   0        0.23        5.15      7.40 o 
  14   3   0       79.58       93.56     21.23 o 
  16   3   0      274.99      292.03     40.11 o 
   0   4   0     5501.06     5662.95     47.64 o 
   2   4   0     2229.69     2536.46     44.27 o 
   4   4   0      126.49      248.87     23.65 o 
   6   4   0      222.49      212.22     16.25 o 
   8   4   0     3767.39     3862.26    100.39 o 
  10   4   0      600.83      539.69     41.90 o 
  12   4   0      192.95      230.26     30.11 o 
  14   4   0     1168.41     1245.39     76.42 o 
   2   5   0      100.42      124.02      6.75 o 
   4   5   0     4142.12     4454.10    103.43 o 
   6   5   0      105.16      119.99     17.79 o 
   8   5   0       15.61       16.20      7.83 o 
  10   5   0       37.04       25.22      8.86 o 
  12   5   0        3.43        8.42      7.83 o 
  14   5   0      398.37      418.43     44.69 o 
   0   6   0     1634.02     1849.61     63.05 o 
   2   6   0      421.19      492.06     11.53 o 
   4   6   0     1423.91     1688.72     46.10 o 
   6   6   0     1137.70     1221.52     57.06 o 
   8   6   0      234.23      248.76     28.13 o 
  10   6   0        0.25        1.74      4.29 o 
  12   6   0       57.97       55.32     15.89 o 
  14   6   0        1.67        2.46      8.65 o 
   2   7   0       14.64       16.56      5.13 o 
   4   7   0     1192.83     1273.46     60.53 o 
   6   7   0      873.26      916.34     52.44 o 
   8   7   0      507.91      551.74     43.06 o 
  10   7   0        2.74       -7.71      7.71 o 
  12   7   0      244.36      206.48     30.16 o 
  14   7   0      297.33      325.85     40.99 o 
   0   8   0     1582.32     1617.31     68.99 o 
   2   8   0       16.13       20.61      5.55 o 
   4   8   0      207.44      183.77      9.56 o 
   6   8   0      360.49      400.78     38.76 o 
   8   8   0      490.99      498.95     43.12 o 
  10   8   0      687.07      664.64     53.03 o 
  12   8   0     1347.50     1337.15     79.58 o 
   2   9   0     3635.31     3626.40     54.75 o 
   4   9   0      452.03      451.50     21.20 o 
   6   9   0     2398.14     2494.22     46.40 o 
   8   9   0       68.77       71.63     16.87 o 
  10   9   0     1240.42     1107.82     71.01 o 
  12   9   0       58.59       42.23     15.40 o 
   0  10   0     8438.66     8313.17    178.17 o 
   2  10   0        1.63        3.94      7.16 o 
   4  10   0       11.55       11.29      5.85 o 
   6  10   0      229.41      232.94     32.55 o 
   8  10   0      601.80      635.39     53.60 o 
  10  10   0      164.19      181.42     29.86 o 
   2  11   0        3.84        4.03      4.78 o 
   4  11   0      182.38      167.86     19.88 o 
   6  11   0     1063.07     1040.03     51.44 o 
   8  11   0       41.80       38.46     13.69 o 
  10  11   0     1407.59     1426.42     86.62 o 
   0  12   0     4312.40     4407.38    147.53 o 
   2  12   0      765.42      721.90     42.50 o 
   4  12   0     2117.48     2150.63     74.92 o 
   6  12   0        4.71       13.49      7.22 o 
   8  12   0     1055.42     1066.61     55.46 o 
   2  13   0     2163.52     2182.89     77.40 o 
   4  13   0        4.00       -0.07      5.09 o 
   6  13   0       38.54       54.31     16.34 o 
   2   1   1      105.31      135.55      4.75 o 
   3   1   1        2.32        0.47      0.88 o 
   4   1   1      748.41      794.19     13.57 o 
   5   1   1      644.66      658.40     14.53 o 
   6   1   1        0.78        2.83      1.21 o 
   7   1   1      262.08      282.69     10.77 o 
   8   1   1     1097.72     1123.91     23.38 o 
   9   1   1        5.89        4.46      2.00 o 
  10   1   1        1.80        5.14      3.41 o 
  11   1   1     4179.08     4242.30     61.13 o 
  12   1   1      732.32      705.30     30.43 o 
  13   1   1     2289.37     2363.57     58.25 o 
  14   1   1      177.21      173.06     16.80 o 
  15   1   1        1.78        2.28      4.82 o 
  16   1   1       55.41       52.06     12.68 o 
   0   2   1      219.69      214.54     13.12 o 
   1   2   1      760.93      769.23     28.44 o 
   2   2   1      947.65      925.33     20.58 o 
   3   2   1     6816.36     6788.12     58.02 o 
   4   2   1     4083.89     4110.84     30.02 o 
   5   2   1        0.02        0.00      1.21 o 
   6   2   1      497.22      543.79     12.84 o 
   7   2   1        0.29        0.69      1.18 o 
   8   2   1     1300.13     1289.19     23.26 o 
   9   2   1      112.64      115.17      8.84 o 
  10   2   1        9.64        7.36      3.67 o 
  11   2   1     5279.31     5376.13     79.79 o 
  12   2   1       59.25       50.61     10.53 o 
  13   2   1     1042.89     1031.97     46.64 o 
  14   2   1       77.99       76.37     13.29 o 
  15   2   1      255.92      211.79     23.22 o 
  16   2   1      326.74      359.93     31.20 o 
   1   3   1    22978.06    21404.61     71.05 o 
   2   3   1    20041.02    19181.78     86.53 o 
   3   3   1     1972.95     2160.08     31.32 o 
   4   3   1     3879.83     3928.26     39.30 o 
   5   3   1     2926.93     3103.91     30.88 o 
   6   3   1     1689.61     1662.92     26.52 o 
   7   3   1      500.50      534.22     16.03 o 
   8   3   1       21.98       24.71      4.56 o 
   9   3   1     1703.91     1615.25     37.97 o 
  10   3   1     2910.67     2930.42     93.43 o 
  11   3   1      847.96      756.71     43.18 o 
  12   3   1      407.53      378.90     27.12 o 
  13   3   1      848.48      872.64     42.94 o 
  14   3   1      872.16      878.69     45.11 o 
  15   3   1      433.84      417.33     35.71 o 
  16   3   1      118.22      114.44     17.89 o 
   0   4   1      331.73      433.65     11.95 o 
   1   4   1     4251.36     4606.97     28.82 o 
   2   4   1       12.71       10.85      2.51 o 
   3   4   1      245.89      240.68     11.58 o 
   4   4   1     6165.38     6066.78     76.03 o 
   5   4   1        4.26        3.59      1.80 o 
   6   4   1      193.42      204.48      9.81 o 
   7   4   1      321.18      274.44     18.74 o 
   8   4   1     2310.94     2198.17     78.72 o 
   9   4   1     3303.70     3278.89     68.92 o 
  10   4   1     1452.87     1429.68     48.04 o 
  11   4   1      504.93      525.31     35.33 o 
  12   4   1      268.19      232.48     21.38 o 
  13   4   1       42.10       33.90      8.72 o 
  14   4   1     1369.45     1345.96     56.00 o 
  15   4   1      583.99      514.83     40.87 o 
   1   5   1      203.26      210.46      6.43 o 
   2   5   1     5140.04     4807.65     28.00 o 
   3   5   1     1241.75     1444.88     26.99 o 
   4   5   1     3543.29     3754.22     45.20 o 
   5   5   1      445.68      541.78     16.07 o 
   6   5   1      917.15      948.90     34.61 o 
   7   5   1      345.90      351.07     31.03 o 
   8   5   1     3076.16     3011.52     65.29 o 
   9   5   1     2343.55     2380.75     60.85 o 
  10   5   1      507.59      513.02     29.54 o 
  11   5   1      294.46      297.44     23.68 o 
  12   5   1       53.13       51.25     10.58 o 
  13   5   1      884.19      983.29     54.32 o 
  14   5   1     1142.60     1155.35     52.22 o 
  15   5   1      648.18      637.55     40.20 o 
   0   6   1     2700.29     2613.74     52.70 o 
   1   6   1     3188.92     3219.76     25.83 o 
   2   6   1      760.27      867.87     13.84 o 
   3   6   1     4555.61     4855.90     35.48 o 
   4   6   1    11081.96    11290.43    108.95 o 
   5   6   1      148.05      169.86     15.38 o 
   6   6   1      771.53      807.62     59.37 o 
   7   6   1      175.27      153.03     14.89 o 
   8   6   1     4921.32     4976.09    141.72 o 
   9   6   1       27.25       15.95      5.86 o 
  10   6   1       19.62       20.36      6.69 o 
  11   6   1      463.76      465.47     30.31 o 
  12   6   1     1053.51     1093.23     49.87 o 
  13   6   1        5.28       -5.68      5.68 o 
  14   6   1       82.80       89.23     14.61 o 
  15   6   1        0.09        1.28     15.03 o 
   1   7   1      738.51      731.34     14.69 o 
   2   7   1     2774.73     2824.86     24.25 o 
   3   7   1      234.56      247.04      9.59 o 
   4   7   1      100.59      115.72     22.34 o 
   5   7   1      415.82      329.41     22.46 o 
   6   7   1      655.38      643.13     25.80 o 
   7   7   1     2087.82     2016.82     56.01 o 
   8   7   1      966.35      925.72     39.29 o 
   9   7   1        4.62        5.88      5.08 o 
  10   7   1      869.82      914.41     42.35 o 
  11   7   1       92.20       84.35     13.28 o 
  12   7   1      141.36      127.69     16.85 o 
  13   7   1      680.18      714.40     41.24 o 
  14   7   1      831.32      912.91     47.92 o 
   0   8   1      120.86      104.13     12.60 o 
   1   8   1      398.09      413.69     17.45 o 
   2   8   1      343.84      319.46     10.92 o 
   3   8   1       20.87       19.56      2.46 o 
   4   8   1     1189.03     1201.02     24.71 o 
   5   8   1      179.40      181.51      9.57 o 
   6   8   1     2304.59     2371.93     65.43 o 
   7   8   1      100.42       91.64     12.72 o 
   8   8   1      415.44      409.33     27.56 o 
   9   8   1      831.57      815.81     40.27 o 
  10   8   1      594.59      599.05     61.38 o 
  11   8   1      737.93      766.44     68.89 o 
  12   8   1      113.64      105.29     15.96 o 
  13   8   1        4.89       -3.97      7.68 o 
   1   9   1     1358.75     1405.24     34.59 o 
   2   9   1      858.19      830.66     21.06 o 
   3   9   1       62.59       54.12      5.36 o 
   4   9   1      176.21      185.87      8.04 o 
   5   9   1       11.74       10.54      3.26 o 
   6   9   1     2584.74     2758.91     69.97 o 
   7   9   1       97.75      122.04     25.78 o 
   8   9   1       39.61       29.71      8.33 o 
   9   9   1      136.08      129.42     16.72 o 
  10   9   1      329.83      339.56     27.66 o 
  11   9   1      193.68      187.91     21.42 o 
  12   9   1       31.57       31.48      9.96 o 
   0  10   1     1211.17     1311.37     50.21 o 
   1  10   1      381.71      413.52     20.05 o 
   2  10   1      160.80      168.08     12.95 o 
   3  10   1      227.91      208.80     11.94 o 
   4  10   1      210.89      196.26     14.41 o 
   5  10   1      120.73      125.47     11.82 o 
   6  10   1        2.27        2.04      3.82 o 
   7  10   1       11.50       15.45      7.16 o 
   8  10   1        6.91       -2.55      4.42 o 
   9  10   1       13.84        3.06      4.77 o 
  10  10   1        0.89       -5.17     12.48 o 
  11  10   1      163.37      207.81     23.25 o 
   1  11   1       18.24       16.22      4.80 o 
   2  11   1      194.98      194.72     14.92 o 
   3  11   1       80.89       75.75      9.28 o 
   4  11   1      112.72      121.72     12.06 o 
   5  11   1       10.32       12.14      5.41 o 
   6  11   1      183.66      153.44     14.13 o 
   7  11   1        0.11       -4.20      4.20 o 
   8  11   1      184.22      189.64     21.83 o 
   9  11   1        2.09        5.97      5.28 o 
  10  11   1        0.64       -6.25      6.25 o 
   0  12   1        3.43       14.50      7.34 o 
   1  12   1        1.91       -0.64      3.20 o 
   2  12   1       16.09        0.42      3.42 o 
   3  12   1        2.88        3.23      3.86 o 
   4  12   1      138.44      125.62     13.38 o 
   5  12   1       28.51       21.31      6.08 o 
   6  12   1       82.56       70.87     11.24 o 
   7  12   1       36.42       18.35      5.91 o 
   8  12   1       90.98       88.62     11.44 o 
   1  13   1      416.30      392.85     23.19 o 
   2  13   1      119.20      126.07     12.92 o 
   3  13   1        0.31       -4.52      4.96 o 
   4  13   1       66.02       69.58     10.00 o 
   5  13   1       58.53       71.65     10.21 o 
   6  13   1        1.37        8.25      5.24 o 
   1   0   2     5407.56     4918.92     43.82 o 
   2   0   2      129.06      147.74      6.38 o 
   3   0   2     2316.26     2627.34     25.86 o 
   4   0   2    18964.63    18700.68    102.29 o 
   5   0   2    15489.93    14967.76    230.83 o 
   6   0   2       38.60       21.43      3.54 o 
   7   0   2     1778.34     1729.12     36.62 o 
   8   0   2     2761.16     2552.91     56.48 o 
   9   0   2     1302.25     1283.03     41.51 o 
  10   0   2      805.19      799.15     35.38 o 
  11   0   2      275.26      252.48     20.87 o 
  12   0   2     1633.63     1567.11     55.23 o 
  13   0   2       85.04       55.99     11.31 o 
  14   0   2      199.81      205.82     32.48 o 
  15   0   2     3335.18     3438.78    137.47 o 
  16   0   2      253.02      236.99     37.97 o 
   1   1   2      280.58      299.27      9.76 o 
   2   1   2     8609.12     8463.77     90.01 o 
   3   1   2    10189.08     9933.41     77.77 o 
   4   1   2       23.83       27.10      2.48 o 
   5   1   2     1203.29     1197.07     18.57 o 
   6   1   2     5821.47     5766.28     56.01 o 
   7   1   2      875.42     1026.35     20.17 o 
   8   1   2      766.05      820.90     18.34 o 
   9   1   2     3444.39     3326.34     47.53 o 
  10   1   2      114.37      109.90      9.21 o 
  11   1   2        7.78        2.45      4.07 o 
  12   1   2       48.89       43.02      7.96 o 
  13   1   2      463.40      473.21     26.59 o 
  14   1   2      941.54      933.18     38.67 o 
  15   1   2      200.05      227.59     19.99 o 
  16   1   2      301.63      278.51     40.62 o 
   0   2   2     8897.29     8767.17     51.72 o 
   1   2   2     7471.80     7120.28     66.34 o 
   2   2   2     8815.12     8645.79    111.66 o 
   3   2   2    12513.74    11942.45     55.37 o 
   4   2   2      363.60      285.44      9.79 o 
   5   2   2      863.93      792.95     14.20 o 
   6   2   2     1557.25     1760.99     22.99 o 
   7   2   2     4435.11     4485.32     46.57 o 
   8   2   2      603.07      568.67     18.43 o 
   9   2   2       62.62       86.68     10.27 o 
  10   2   2      141.96      143.78     11.18 o 
  11   2   2       57.80       64.58      9.15 o 
  12   2   2      395.47      390.11     22.75 o 
  13   2   2      339.18      337.18     26.59 o 
  14   2   2      291.53      260.61     24.62 o 
  15   2   2      319.63      303.35     27.36 o 
  16   2   2      525.86      980.76    386.76 o 
   1   3   2     3514.82     3456.02     38.26 o 
   2   3   2      147.00      199.81      8.63 o 
   3   3   2     5006.04     5039.55     49.58 o 
   4   3   2       88.38       97.49      6.09 o 
   5   3   2      357.82      393.24     13.17 o 
   6   3   2     3864.71     3983.88     41.72 o 
   7   3   2     1232.36     1330.06     25.05 o 
   8   3   2      391.82      367.80     18.26 o 
   9   3   2     2223.82     2186.95     64.46 o 
  10   3   2      546.95      501.50     22.04 o 
  11   3   2      400.61      356.23     24.78 o 
  12   3   2      454.61      449.79     29.26 o 
  13   3   2      308.78      296.21     24.83 o 
  14   3   2      424.33      414.51     30.93 o 
  15   3   2       29.87       25.87      8.92 o 
  16   3   2      163.10      189.50     22.61 o 
   0   4   2     1904.68     1928.08     31.69 o 
   1   4   2      872.54     1051.60     15.58 o 
   2   4   2     2934.98     3140.21     32.93 o 
   3   4   2      200.90      208.43     10.60 o 
   4   4   2     7594.69     8256.86     73.81 o 
   5   4   2       61.02      107.65      7.42 o 
   6   4   2       18.81       12.67      2.57 o 
   7   4   2       13.77       16.66      3.93 o 
   8   4   2       10.66        3.63      4.53 o 
   9   4   2     1450.53     1574.16     47.32 o 
  10   4   2      165.35      164.88     16.24 o 
  11   4   2      217.68      287.81     39.48 o 
  12   4   2       81.42       72.11     12.09 o 
  13   4   2        4.64        4.35      5.18 o 
  14   4   2      362.53      418.90     56.44 o 
  15   4   2     1645.14     1835.32     67.58 o 
   1   5   2      967.93     1040.61     15.91 o 
   2   5   2       56.56       69.57      5.46 o 
   3   5   2     2244.53     2441.27     49.88 o 
   4   5   2      982.81     1046.25     27.13 o 
   5   5   2     1283.79     1301.14     27.29 o 
   6   5   2       18.33       20.50      5.20 o 
   7   5   2      786.33      840.21     49.28 o 
   8   5   2      144.43      185.00     24.49 o 
   9   5   2       23.41       18.36      6.31 o 
  10   5   2      265.40      239.21     20.09 o 
  11   5   2       86.54       93.43     13.32 o 
  12   5   2      214.45      224.62     21.19 o 
  13   5   2       96.03       84.82     13.79 o 
  14   5   2       11.30        5.54      5.21 o 
  15   5   2       59.06       57.52     12.54 o 
   0   6   2        0.06        1.69      4.04 o 
   1   6   2      116.11      130.61      6.57 o 
   2   6   2      174.56      196.22      6.80 o 
   3   6   2     1613.77     1748.16     27.64 o 
   4   6   2     1882.28     2033.24     40.60 o 
   5   6   2        1.19       -2.96      8.29 o 
   6   6   2      120.26      126.10     19.27 o 
   7   6   2      815.07      800.97     45.15 o 
   8   6   2        1.98       -0.49      3.72 o 
   9   6   2      208.33      226.96     19.65 o 
  10   6   2       81.60       89.21     12.93 o 
  11   6   2        8.54        5.41      3.52 o 
  12   6   2       21.67       15.45      6.49 o 
  13   6   2        1.32       -2.14      8.65 o 
  14   6   2      162.37      170.07     20.52 o 
   1   7   2      130.53      154.80      7.41 o 
   2   7   2      411.19      478.54     11.96 o 
   3   7   2     3417.35     3730.28     36.51 o 
   4   7   2      530.98      592.14     19.49 o 
   5   7   2      113.81      104.84     20.73 o 
   6   7   2       23.82       13.81      4.37 o 
   7   7   2     1421.23     1491.20     48.06 o 
   8   7   2      841.41      789.28     50.12 o 
   9   7   2     1198.92     1178.03     52.90 o 
  10   7   2      152.59      165.42     18.07 o 
  11   7   2      535.65      556.74     42.87 o 
  12   7   2      346.04      366.37     28.44 o 
  13   7   2      168.51      242.06     24.21 o 
  14   7   2       58.51       37.97     10.04 o 
   0   8   2     2781.62     2868.66     64.61 o 
   1   8   2       72.58       91.79      6.10 o 
   2   8   2      118.22      121.49      5.96 o 
   3   8   2     1585.57     1584.99     25.05 o 
   4   8   2      511.73      522.36     17.28 o 
   5   8   2      918.59      952.66     40.28 o 
   6   8   2     1012.81     1017.47     43.86 o 
   7   8   2      693.17      715.56     35.48 o 
   8   8   2        0.28        8.12      6.74 o 
   9   8   2       13.14        2.52      8.11 o 
  10   8   2       35.68       37.18      9.48 o 
  11   8   2       14.51       -0.59      3.46 o 
  12   8   2       82.74       94.04     23.51 o 
  13   8   2        7.98       22.46      7.94 o 
   1   9   2       18.30        6.64      3.76 o 
   2   9   2      602.60      581.11     17.13 o 
   3   9   2     1942.40     1920.84     27.15 o 
   4   9   2      115.46      115.29      8.01 o 
   5   9   2      102.82      117.53      9.22 o 
   6   9   2     4439.41     4377.16    136.31 o 
   7   9   2       20.70       16.21      5.91 o 
   8   9   2       21.23       13.86      5.70 o 
   9   9   2      971.34      971.40     45.61 o 
  10   9   2      202.91      231.18     22.88 o 
  11   9   2        0.79       11.81      6.47 o 
  12   9   2        2.63       -5.55      5.55 o 
   0  10   2        9.77        9.96      4.51 o 
   1  10   2       35.90       37.83      6.32 o 
   2  10   2        4.09        0.73      3.57 o 
   3  10   2     1842.45     1780.54     42.33 o 
   4  10   2      827.84      775.91     28.44 o 
   5  10   2     2228.59     2303.73     57.25 o 
   6  10   2      337.91      354.64     23.08 o 
   7  10   2      464.35      469.69     26.76 o 
   8  10   2       78.57       79.97     19.41 o 
   9  10   2      481.46      479.57     69.10 o 
  10  10   2      257.40      268.01     25.59 o 
  11  10   2        9.99        5.65      5.71 o 
   1  11   2      410.07      424.88     21.67 o 
   2  11   2      819.81      806.93     30.22 o 
   3  11   2      169.47      160.95     13.57 o 
   4  11   2       14.60       13.81      7.72 o 
   5  11   2     1652.39     1614.26     49.34 o 
   6  11   2      250.43      277.64     22.02 o 
   7  11   2      115.81      100.36     10.56 o 
   8  11   2      588.60      569.14     37.12 o 
   9  11   2      642.04      637.11     40.12 o 
  10  11   2       91.19      112.94     16.91 o 
   0  12   2      384.49      390.53     31.08 o 
   1  12   2      491.79      502.79     24.97 o 
   2  12   2      174.42      135.86     13.04 o 
   3  12   2       19.34        8.50      4.27 o 
   4  12   2     1106.81     1102.88     37.88 o 
   5  12   2      223.69      244.40     19.55 o 
   6  12   2        2.57       -0.65      6.92 o 
   7  12   2      424.92      398.02     21.17 o 
   8  12   2      917.84      915.57     36.20 o 
   1  13   2       15.42       12.11      6.38 o 
   2  13   2      288.91      281.95     19.59 o 
   3  13   2      312.11      265.63     19.33 o 
   4  13   2      330.74      320.13     21.43 o 
   5  13   2      308.98      308.26     21.16 o 
   1   1   3        2.52        5.77      1.00 o 
   2   1   3       83.74       83.98      4.12 o 
   3   1   3     1546.34     1484.00     14.41 o 
   4   1   3      570.40      564.95     10.74 o 
   5   1   3      988.09      981.25     16.11 o 
   6   1   3     1132.08     1355.57     20.93 o 
   7   1   3     5114.98     5291.58     58.63 o 
   8   1   3      254.72      275.81     14.04 o 
   9   1   3      160.38      167.47     15.21 o 
  10   1   3        7.59        5.00      3.33 o 
  11   1   3      137.42      155.81     13.57 o 
  12   1   3        0.04       -2.70      4.41 o 
  13   1   3      415.97      469.60     26.24 o 
  14   1   3        4.02        1.44      3.88 o 
  15   1   3      225.33      192.08     35.85 o 
  16   1   3      276.96      274.66     28.98 o 
   0   2   3     6897.43     7022.26     43.02 o 
   1   2   3     4972.66     4967.88     22.06 o 
   2   2   3     1881.03     1833.10     17.42 o 
   3   2   3       15.42       20.06      2.50 o 
   4   2   3      463.57      488.22     12.56 o 
   5   2   3        0.85        4.47      1.17 o 
   6   2   3     1615.01     1930.45     23.63 o 
   7   2   3     1431.19     1438.44     22.11 o 
   8   2   3     1165.21     1314.67     26.76 o 
   9   2   3      283.51      315.20     14.64 o 
  10   2   3       43.71       57.16      8.68 o 
  11   2   3      585.41      594.86     26.61 o 
  12   2   3      435.89      462.77     25.72 o 
  13   2   3       85.43       80.44     16.76 o 
  14   2   3       29.71       29.24      7.13 o 
  15   2   3      259.02      278.25     26.34 o 
  16   2   3      119.73      113.64     17.79 o 
   1   3   3     1681.18     1562.11     19.10 o 
   2   3   3      222.15      181.79      7.65 o 
   3   3   3       97.20      102.89      7.13 o 
   4   3   3     8056.41     8531.02     97.47 o 
   5   3   3     7106.55     6999.73     54.48 o 
   6   3   3      899.67      857.85     20.78 o 
   7   3   3       13.18        5.81      2.48 o 
   8   3   3      189.56      211.91     12.48 o 
   9   3   3     1341.07     1311.09     51.48 o 
  10   3   3        3.71        6.83      2.81 o 
  11   3   3       68.01       68.71     11.11 o 
  12   3   3      403.23      398.53     34.37 o 
  13   3   3      431.86      413.78     29.32 o 
  14   3   3       72.89       95.59     14.80 o 
  15   3   3       61.97       91.60     15.77 o 
  16   3   3       60.42       75.37     21.57 o 
   0   4   3     4883.04     4970.09     52.44 o 
   1   4   3     3282.83     3274.82     41.64 o 
   2   4   3      394.30      415.89     13.31 o 
   3   4   3      253.15      238.78      8.86 o 
   4   4   3      112.36      181.25     10.96 o 
   5   4   3     4758.70     4995.22     69.50 o 
   6   4   3       41.21       39.52      4.28 o 
   7   4   3     2926.26     2910.54     41.75 o 
   8   4   3      241.36      272.83     28.99 o 
   9   4   3      296.82      298.96     32.07 o 
  10   4   3       33.76       37.34      7.77 o 
  11   4   3     1637.48     1717.35     54.75 o 
  12   4   3      464.75      431.41     28.87 o 
  13   4   3      655.63      662.62     37.22 o 
  14   4   3       35.04       60.01     11.84 o 
  15   4   3      447.14      409.31     31.57 o 
   1   5   3     3285.87     3335.37     41.01 o 
   2   5   3     1537.27     1585.37     25.70 o 
   3   5   3     2039.37     2031.74     30.50 o 
   4   5   3     1945.65     2236.22     41.15 o 
   5   5   3     4377.22     4327.40     44.72 o 
   6   5   3      252.70      223.88     17.21 o 
   7   5   3     1899.98     1815.37     74.30 o 
   8   5   3      511.23      527.25     41.86 o 
   9   5   3       10.28        8.98      4.72 o 
  10   5   3     1567.54     1563.07     50.94 o 
  11   5   3       70.16       54.96      9.88 o 
  12   5   3      739.42      777.13     39.05 o 
  13   5   3     1956.99     2128.27    143.05 o 
  14   5   3        8.41        8.79      6.11 o 
  15   5   3      447.49      537.57     56.31 o 
   0   6   3     4105.75     4238.53     80.74 o 
   1   6   3     2638.15     2545.44     39.27 o 
   2   6   3     1789.71     1945.01     24.32 o 
   3   6   3        0.59        7.65      2.23 o 
   4   6   3       54.38       97.61      7.54 o 
   5   6   3      343.04      345.34     17.92 o 
   6   6   3     1190.67     1251.67     35.37 o 
   7   6   3     5817.04     5810.29    138.91 o 
   8   6   3       69.47       85.19     11.29 o 
   9   6   3       21.49       20.25      6.58 o 
  10   6   3      159.94      136.21     15.82 o 
  11   6   3     2603.02     2491.92     92.01 o 
  12   6   3      178.71      208.59     22.99 o 
  13   6   3        0.23       -3.02      6.54 o 
  14   6   3        8.56       -6.25      6.25 o 
   1   7   3     1897.54     1858.76     22.55 o 
   2   7   3      279.85      237.38      8.63 o 
   3   7   3       67.60       68.03      5.04 o 
   4   7   3     1065.73     1113.18     26.83 o 
   5   7   3     3883.78     3857.72    114.04 o 
   6   7   3     1420.56     1371.32     37.77 o 
   7   7   3        2.68        7.27      3.28 o 
   8   7   3      628.04      627.28     46.33 o 
   9   7   3      791.01      822.03     42.66 o 
  10   7   3      533.42      522.49     38.33 o 
  11   7   3      265.19      275.00     23.72 o 
  12   7   3      188.55      173.47     19.29 o 
  13   7   3      359.60      301.64     26.40 o 
  14   7   3       27.07       39.89     15.32 o 
   0   8   3     1272.23     1359.72     44.52 o 
   1   8   3     1440.23     1451.06     22.71 o 
   2   8   3      126.78      122.99      6.53 o 
   3   8   3      899.58      943.64     20.02 o 
   4   8   3        0.23       -1.12      2.57 o 
   5   8   3     4031.54     4002.64     82.43 o 
   6   8   3     1036.21     1069.96     45.80 o 
   7   8   3       37.93       45.47     12.51 o 
   8   8   3       99.58      105.51     20.52 o 
   9   8   3      689.94      663.06     35.79 o 
  10   8   3       99.01       80.82     12.96 o 
  11   8   3      739.44      747.83     40.16 o 
  12   8   3      264.63      243.48     23.80 o 
  13   8   3      150.86      187.93     33.09 o 
   1   9   3      180.32      165.68     13.47 o 
   2   9   3      254.61      266.04     11.29 o 
   3   9   3      102.85      106.24      6.24 o 
   4   9   3      524.59      528.86     17.80 o 
   5   9   3      149.80      175.21     15.48 o 
   6   9   3      704.43      694.47     39.24 o 
   7   9   3       54.71       74.92     10.98 o 
   8   9   3      388.36      369.00     27.12 o 
   9   9   3      864.64      822.79     52.64 o 
  10   9   3       74.97       77.41     13.25 o 
  11   9   3       11.09        2.53      4.06 o 
  12   9   3       17.40       23.30     14.23 o 
   0  10   3        0.20        3.87      3.69 o 
   1  10   3        3.08        2.51      3.11 o 
   2  10   3      192.35      189.09     13.65 o 
   3  10   3      891.40      899.73     30.06 o 
   4  10   3      187.78      166.51     13.33 o 
   5  10   3     1474.89     1457.47     39.74 o 
   6  10   3        5.28        3.54     10.64 o 
   7  10   3      486.03      502.29     27.73 o 
   8  10   3      963.67      927.97     45.17 o 
   9  10   3        0.34       -6.48      6.48 o 
  10  10   3       97.87       81.25     14.16 o 
  11  10   3        2.00       -6.65      8.66 o 
   1  11   3       52.39       61.95      8.62 o 
   2  11   3       66.51       63.11      8.49 o 
   3  11   3      911.86      916.52     42.29 o 
   4  11   3       63.17       53.77      8.16 o 
   5  11   3      526.97      505.29     24.74 o 
   6  11   3       31.04       19.13      6.31 o 
   7  11   3     1039.73      902.12     30.62 o 
   8  11   3      185.26      166.01     17.35 o 
   9  11   3      228.14      232.80     24.16 o 
  10  11   3        4.81        3.19      6.60 o 
   0  12   3       77.41       68.18     23.23 o 
   1  12   3      302.00      286.88     18.70 o 
   2  12   3       79.90       73.17     10.41 o 
   3  12   3      435.88      419.35     23.02 o 
   4  12   3      102.36       94.85     11.27 o 
   5  12   3      140.15      104.23     11.81 o 
   6  12   3       17.69       16.04      5.07 o 
   7  12   3      721.58      628.45     26.55 o 
   8  12   3      281.36      274.36     23.12 o 
   1  13   3       88.41      103.65     11.65 o 
   2  13   3       31.90       31.03     10.04 o 
   3  13   3      490.59      490.54     26.04 o 
   4  13   3       28.94       27.22      6.95 o 
   5  13   3      289.78      288.57     20.44 o 
   0   0   4    22127.63    19807.81    369.00 o 
   1   0   4      757.07      790.16     19.25 o 
   2   0   4      262.71      331.98     10.16 o 
   3   0   4    10954.70     9986.59    128.38 o 
   4   0   4       52.10       86.72     11.77 o 
   5   0   4     5609.15     6878.04    157.56 o 
   6   0   4       30.90       29.67      5.21 o 
   7   0   4     3368.64     3191.69     73.32 o 
   8   0   4     1079.79     1058.96     44.90 o 
   9   0   4      560.26      467.13     24.80 o 
  10   0   4      302.76      291.57     20.78 o 
  11   0   4     2298.63     2351.48     97.77 o 
  12   0   4      129.53      128.52     23.87 o 
  13   0   4      168.16      147.43     27.49 o 
  14   0   4      246.63      296.24     40.34 o 
  15   0   4     1615.30     1914.32    105.68 o 
  16   0   4       33.85       62.14     20.90 o 
   1   1   4     7015.54     7051.07     48.08 o 
   2   1   4     3333.79     3238.74     23.77 o 
   3   1   4     5764.18     5534.96     37.28 o 
   4   1   4      907.05      957.04     13.43 o 
   5   1   4      832.15      665.78     11.99 o 
   6   1   4     1171.40     1166.62     20.10 o 
   7   1   4     4371.85     4729.49     96.75 o 
   8   1   4      214.12      201.71     10.23 o 
   9   1   4     5002.58     4931.78     57.09 o 
  10   1   4       59.95       76.13      7.77 o 
  11   1   4      345.87      365.65     20.91 o 
  12   1   4       35.79       31.70      6.53 o 
  13   1   4     1883.17     1996.85     70.35 o 
  14   1   4       14.21        7.35     14.17 o 
  15   1   4       56.76       54.49     12.91 o 
  16   1   4       97.46      119.70     22.15 o 
   0   2   4      667.41      718.21     17.50 o 
   1   2   4     9637.22     9149.96     51.02 o 
   2   2   4     1805.16     1879.17     17.27 o 
   3   2   4    16265.96    15901.45    104.77 o 
   4   2   4     1357.05     1441.11     20.54 o 
   5   2   4     4515.00     4760.08     42.56 o 
   6   2   4        2.77        5.58      1.68 o 
   7   2   4      177.49      132.75      6.61 o 
   8   2   4      192.76      206.96     10.45 o 
   9   2   4      834.07      880.48     24.35 o 
  10   2   4      127.14       92.95      9.81 o 
  11   2   4     1543.35     1630.26     45.04 o 
  12   2   4      306.82      317.21     20.42 o 
  13   2   4        2.41        3.01      3.09 o 
  14   2   4        7.33        2.19      4.81 o 
  15   2   4      857.83      840.27     70.23 o 
  16   2   4        5.18        6.29      8.57 o 
   1   3   4     2600.18     2488.76     17.96 o 
   2   3   4     1325.78     1370.58     20.67 o 
   3   3   4      206.60      311.16      8.65 o 
   4   3   4        4.58        3.89      1.42 o 
   5   3   4     1616.66     1513.08     24.57 o 
   6   3   4       54.10       50.95      5.53 o 
   7   3   4       26.52       49.25     10.23 o 
   8   3   4      145.54      131.95      9.13 o 
   9   3   4     1617.63     1686.11     54.55 o 
  10   3   4      210.74      192.41     19.48 o 
  11   3   4       29.21       28.78      6.23 o 
  12   3   4      241.30      222.31     20.36 o 
  13   3   4     1011.94     1081.96     46.78 o 
  14   3   4       22.61       12.34      5.94 o 
  15   3   4       23.79       15.05     19.24 o 
  16   3   4      187.40      207.41     36.46 o 
   0   4   4      167.69      140.26      8.87 o 
   1   4   4      223.13      248.38      9.66 o 
   2   4   4     1355.99     1428.08     20.15 o 
   3   4   4       78.37      133.04      7.56 o 
   4   4   4        0.07        0.91      1.46 o 
   5   4   4       92.67       92.65      6.56 o 
   6   4   4      265.92      238.74     14.29 o 
   7   4   4     1149.81     1185.25     26.28 o 
   8   4   4       37.07       36.47      6.81 o 
   9   4   4     1598.48     1701.62     78.19 o 
  10   4   4       21.37       27.38     12.20 o 
  11   4   4      981.97     1058.53     48.98 o 
  12   4   4       23.45       24.40      7.35 o 
  13   4   4        0.36       -1.32      3.95 o 
  14   4   4        2.23       -2.76      3.89 o 
  15   4   4       26.74       -1.91      7.88 o 
   1   5   4     2030.48     2140.37     30.36 o 
   2   5   4        4.55        1.89      1.63 o 
   3   5   4      388.91      393.94     15.19 o 
   4   5   4      204.14      198.09      8.52 o 
   5   5   4      134.27      140.92      8.66 o 
   6   5   4      109.93      103.80      9.17 o 
   7   5   4        1.72        5.67      2.75 o 
   8   5   4       37.24       40.52     12.35 o 
   9   5   4       35.20       35.42     11.92 o 
  10   5   4      979.81      889.56     80.13 o 
  11   5   4        1.08        2.83      4.03 o 
  12   5   4       35.77       30.43      8.14 o 
  13   5   4       13.02        9.94      9.15 o 
  14   5   4       44.18       19.00     11.43 o 
  15   5   4       16.31       18.40     12.95 o 
   0   6   4      175.41      224.51     13.76 o 
   1   6   4       99.42      128.11      7.75 o 
   2   6   4      126.13      142.03      7.79 o 
   3   6   4        1.21        2.99      1.93 o 
   4   6   4       37.43       45.83      6.21 o 
   5   6   4       13.91       20.53      2.95 o 
   6   6   4      171.56      173.52     10.82 o 
   7   6   4      118.31      100.57     19.63 o 
   8   6   4       27.54       17.35      9.02 o 
   9   6   4      527.02      525.63     28.77 o 
  10   6   4        5.06        6.82      4.57 o 
  11   6   4       11.30       11.19      5.35 o 
  12   6   4        6.33        6.29      4.56 o 
  13   6   4       40.49       38.51     19.15 o 
  14   6   4      109.35      135.42     28.98 o 
   1   7   4     1200.19     1236.09     23.79 o 
   2   7   4      252.90      310.14     10.00 o 
   3   7   4      574.90      533.23     16.47 o 
   4   7   4      290.29      275.77     15.68 o 
   5   7   4       51.57       57.32      9.52 o 
   6   7   4       81.66       70.24      8.06 o 
   7   7   4       32.06       29.24      6.73 o 
   8   7   4        2.10        0.57      3.53 o 
   9   7   4      238.44      193.96     18.42 o 
  10   7   4       16.50       15.03      5.59 o 
  11   7   4       30.27       18.63     32.59 o 
  12   7   4       19.96        8.26      4.68 o 
  13   7   4      121.58      131.71     27.09 o 
  14   7   4       47.83       40.76     16.20 o 
   0   8   4      333.72      362.94     22.95 o 
   1   8   4       50.10       48.58      4.60 o 
   2   8   4      417.60      451.59     27.79 o 
   3   8   4     1568.61     1516.59     44.44 o 
   4   8   4       42.24       47.36      8.66 o 
   5   8   4      698.23      714.31     53.35 o 
   6   8   4      140.02      151.74     13.48 o 
   7   8   4       68.70       70.64     14.93 o 
   8   8   4      494.64      461.79     41.66 o 
   9   8   4      240.13      240.65     21.29 o 
  10   8   4        1.01        2.45      4.36 o 
  11   8   4      627.87      617.81     36.18 o 
  12   8   4       51.75       42.20     15.80 o 
  13   8   4        8.20      -12.31     12.31 o 
   1   9   4      508.08      507.76     20.72 o 
   2   9   4      238.48      241.75     10.48 o 
   3   9   4      118.78      118.98     10.47 o 
   4   9   4       19.79       13.06      3.59 o 
   5   9   4      574.94      558.69     35.40 o 
   6   9   4     2727.70     2630.78     77.15 o 
   7   9   4      550.74      579.84     35.57 o 
   8   9   4      245.65      211.62     20.40 o 
   9   9   4     1328.19     1397.43     55.68 o 
  10   9   4       85.46       88.99     14.29 o 
  11   9   4      262.02      237.61     36.80 o 
  12   9   4       24.66       26.92     14.11 o 
   0  10   4      273.23      268.66     25.35 o 
   1  10   4     1401.00     1395.87     36.62 o 
   2  10   4       65.75       56.13      7.41 o 
   3  10   4     1229.06     1192.76     34.62 o 
   4  10   4      448.16      406.79     21.28 o 
   5  10   4       18.90       16.10      3.86 o 
   6  10   4      591.55      594.48     24.03 o 
   7  10   4      836.60      772.52     34.31 o 
   8  10   4      638.25      562.94     34.90 o 
   9  10   4      166.58      170.70     39.71 o 
  10  10   4       49.85       31.55     15.51 o 
  11  10   4      736.74      693.89     65.09 o 
   1  11   4     1364.15     1273.48     37.14 o 
   2  11   4       39.59       37.93      6.57 o 
   3  11   4     1217.11     1192.60     36.60 o 
   4  11   4      318.00      315.35     19.13 o 
   5  11   4      314.30      316.53     19.50 o 
   6  11   4        3.32       -2.95      5.22 o 
   7  11   4      846.40      863.65     29.89 o 
   8  11   4       23.43       29.59      7.27 o 
   9  11   4      856.46      830.08     70.37 o 
   0  12   4        7.72        3.04      4.17 o 
   1  12   4      154.61      163.51     14.18 o 
   2  12   4       29.45       26.66      6.11 o 
   3  12   4     1409.38     1374.75     41.58 o 
   4  12   4      388.77      358.93     21.43 o 
   5  12   4      266.66      264.25     18.92 o 
   6  12   4      156.75       84.31     17.01 o 
   7  12   4      260.80      336.19     19.48 o 
   1  13   4      339.64      317.26     20.66 o 
   2  13   4        0.16       -4.27      7.82 o 
   3  13   4        8.28        6.56      4.14 o 
   4  13   4      768.07      685.24     31.03 o 
   5  13   4      513.16      554.03     28.45 o 
   1   1   5     1412.78     1427.01     11.64 o 
   2   1   5     9996.63     9770.43     84.06 o 
   3   1   5     2088.42     2061.39     21.93 o 
   4   1   5       27.28       16.59      1.76 o 
   5   1   5      131.10      182.90      7.09 o 
   6   1   5     2041.72     2285.13     29.49 o 
   7   1   5       17.78       29.00      3.78 o 
   8   1   5     1191.62     1300.58     27.24 o 
   9   1   5      224.50      233.74     12.38 o 
  10   1   5       59.51       64.15      6.96 o 
  11   1   5        2.16        0.81      2.33 o 
  12   1   5      135.53      114.71     16.75 o 
  13   1   5      282.11      273.10     27.17 o 
  14   1   5       44.86       36.35     11.04 o 
  15   1   5        3.40       -1.31      6.28 o 
  16   1   5        6.88       17.35      9.00 o 
   0   2   5     4790.38     4647.14     59.57 o 
   1   2   5        5.25        1.87      0.84 o 
   2   2   5      336.87      330.08      8.35 o 
   3   2   5     5367.20     5420.33     47.26 o 
   4   2   5      836.30      828.70     19.23 o 
   5   2   5     1284.91     1326.23     30.42 o 
   6   2   5      765.10      923.90     15.74 o 
   7   2   5     1192.58     1188.90     21.80 o 
   8   2   5     2709.48     2853.10     34.77 o 
   9   2   5      763.30      783.90     19.57 o 
  10   2   5       89.86       92.11      9.67 o 
  11   2   5      175.12      172.49     11.69 o 
  12   2   5        0.62       -0.31      3.10 o 
  13   2   5       14.97        6.46     14.97 o 
  14   2   5       98.14       88.38     16.08 o 
  15   2   5       73.30       75.61     15.69 o 
  16   2   5       68.17       66.18     21.87 o 
   1   3   5     1515.87     1525.26     21.37 o 
   2   3   5      836.46      848.17     16.17 o 
   3   3   5      259.40      206.98      7.33 o 
   4   3   5      434.01      537.73      9.96 o 
   5   3   5      861.56      831.09     18.05 o 
   6   3   5      106.04      119.97      7.55 o 
   7   3   5        1.63        8.15      4.60 o 
   8   3   5        9.70       18.62      3.63 o 
   9   3   5     1604.10     1644.47     39.27 o 
  10   3   5      905.96      883.23     45.48 o 
  11   3   5      126.66      110.67     16.50 o 
  12   3   5      164.06      136.72     16.78 o 
  13   3   5      780.64      891.04     42.15 o 
  14   3   5      407.23      452.40     31.26 o 
  15   3   5       17.70       14.22     12.39 o 
   0   4   5       91.09       68.46      7.44 o 
   1   4   5     3536.22     3551.47     30.82 o 
   2   4   5      517.28      529.29     14.29 o 
   3   4   5      706.58      595.53     16.19 o 
   4   4   5      597.81      471.85     10.52 o 
   5   4   5     1851.19     1928.83     26.45 o 
   6   4   5        6.29        5.99      2.52 o 
   7   4   5     1881.19     2004.68     37.43 o 
   8   4   5      128.55      141.12     13.74 o 
   9   4   5      290.09      303.63     19.78 o 
  10   4   5     1121.15     1008.52     65.02 o 
  11   4   5     1869.20     1960.64     56.38 o 
  12   4   5        1.51       -0.61      4.66 o 
  13   4   5       24.68       29.57     19.67 o 
  14   4   5      967.89      960.30     74.45 o 
  15   4   5      859.62     1009.04     78.76 o 
   1   5   5     5692.60     5608.18     51.76 o 
   2   5   5     4373.84     4396.79     55.79 o 
   3   5   5     1297.73     1258.25     25.28 o 
   4   5   5       50.56       56.27      4.09 o 
   5   5   5     4108.35     4088.93     61.60 o 
   6   5   5        6.73        6.78      3.73 o 
   7   5   5      341.45      352.47     16.60 o 
   8   5   5      138.21      125.94     12.69 o 
   9   5   5     1424.04     1308.34     72.98 o 
  10   5   5      876.56      959.26     64.51 o 
  11   5   5      379.40      477.08     29.43 o 
  12   5   5       29.77       37.92     13.51 o 
  13   5   5      293.76      276.97     48.14 o 
  14   5   5        5.53       10.84     11.87 o 
  15   5   5      123.38      144.60     30.50 o 
   0   6   5        4.67        1.49      2.65 o 
   1   6   5       19.98        4.92      2.27 o 
   2   6   5      397.82      400.69     13.30 o 
   3   6   5     2576.21     2552.53     37.50 o 
   4   6   5      812.58      781.57     30.78 o 
   5   6   5     1466.30     1413.83     27.28 o 
   6   6   5       64.98       68.42      5.14 o 
   7   6   5     1281.99     1317.82     98.49 o 
   8   6   5     1378.65     1298.20     71.96 o 
   9   6   5      104.70       73.67     18.65 o 
  10   6   5      121.99      106.44     13.45 o 
  11   6   5     1253.79     1324.56    113.69 o 
  12   6   5      200.27      198.75     19.60 o 
  13   6   5       29.09       35.66     15.11 o 
  14   6   5       11.25       29.95     14.35 o 
   1   7   5      779.26      709.33     21.91 o 
   2   7   5       23.25       10.76      3.39 o 
   3   7   5     2942.06     2975.56     44.01 o 
   4   7   5       50.08       50.89      8.60 o 
   5   7   5      424.60      422.65     21.22 o 
   6   7   5        1.48        2.10      1.77 o 
   7   7   5      285.88      261.59     15.79 o 
   8   7   5      175.57      125.50     23.02 o 
   9   7   5     2217.95     2276.71     61.20 o 
  10   7   5      262.64      288.40     22.60 o 
  11   7   5       78.24       84.79     17.59 o 
  12   7   5      612.25      667.95     61.75 o 
  13   7   5      797.63      806.23     69.74 o 
   0   8   5     1716.17     1653.39     83.97 o 
   1   8   5     1260.58     1306.28     19.84 o 
   2   8   5       24.30       15.19      3.67 o 
   3   8   5     1552.46     1494.27     29.54 o 
   4   8   5     1107.33     1011.74     24.37 o 
   5   8   5        0.22       10.50      8.88 o 
   6   8   5        2.53        4.72      3.73 o 
   7   8   5     2267.16     2332.82     73.37 o 
   8   8   5       91.60      115.94     14.31 o 
   9   8   5        5.79       15.41     12.31 o 
  10   8   5        5.83       -0.15      4.89 o 
  11   8   5        5.63       -9.20      9.20 o 
  12   8   5        0.35       -9.43      9.43 o 
  13   8   5      144.42      109.56     26.51 o 
   1   9   5        2.20        4.89      2.81 o 
   2   9   5      212.22      221.21      9.03 o 
   3   9   5      618.07      613.08     19.59 o 
   4   9   5       13.72       15.45      3.55 o 
   5   9   5      756.45      808.48     30.92 o 
   6   9   5      198.37      150.55     24.84 o 
   7   9   5      469.24      470.14     25.14 o 
   8   9   5        5.88        1.57     16.35 o 
   9   9   5      235.79      266.96     23.54 o 
  10   9   5      145.81      137.46     28.39 o 
  11   9   5        0.18        3.28      6.62 o 
  12   9   5       11.72       -5.36      9.64 o 
   0  10   5       40.05       51.34     10.16 o 
   1  10   5       18.45       17.19      4.79 o 
   2  10   5       32.72       27.38      5.39 o 
   3  10   5       31.36       39.20      5.58 o 
   4  10   5      156.72      143.56     10.15 o 
   5  10   5      774.52      780.15     27.00 o 
   6  10   5       93.14       83.27      8.25 o 
   7  10   5       71.96       75.30     12.77 o 
   8  10   5        0.03        1.37      3.90 o 
   9  10   5      129.82      107.96     24.93 o 
  10  10   5       37.12       25.67     13.81 o 
   1  11   5       27.23       16.56      4.87 o 
   2  11   5        0.01       -4.71      4.71 o 
   3  11   5       25.74       28.47      5.90 o 
   4  11   5       23.07       24.60      4.43 o 
   5  11   5      391.83      405.18     26.42 o 
   6  11   5      845.87      860.94     45.07 o 
   7  11   5      785.90      694.05     26.63 o 
   8  11   5       65.89       76.75     16.19 o 
   9  11   5        0.99        1.48      7.03 o 
   0  12   5      478.78      458.42     46.76 o 
   1  12   5      101.60       90.78     12.63 o 
   2  12   5       58.70       57.23      8.19 o 
   3  12   5      755.03      788.61     31.36 o 
   4  12   5        0.01        0.04      3.27 o 
   5  12   5      234.60      229.07     20.74 o 
   6  12   5      110.24       99.58     12.07 o 
   7  12   5      150.95      106.65     12.64 o 
   1  13   5      199.75      218.70     17.10 o 
   2  13   5      280.83      297.88     19.96 o 
   3  13   5        1.61        2.08      5.28 o 
   4  13   5      130.39      124.72     12.95 o 
   0   0   6     7302.11     7187.25     51.05 o 
   1   0   6    19753.08    18604.29    112.71 o 
   2   0   6      960.26     1060.96     16.25 o 
   3   0   6      713.34      690.14     15.87 o 
   4   0   6     1921.50     1940.24     22.69 o 
   5   0   6      754.32      854.71     26.10 o 
   6   0   6     1567.91     1577.24    151.89 o 
   7   0   6      417.02      383.48     23.12 o 
   8   0   6     1636.02     1591.42     41.97 o 
   9   0   6      543.23      560.51     34.43 o 
  10   0   6      154.96      158.91     15.35 o 
  11   0   6     1664.55     1728.46     53.00 o 
  12   0   6      795.34      752.56     61.10 o 
  13   0   6        7.02       -3.05      8.56 o 
  14   0   6       84.80       54.84     17.81 o 
  15   0   6      253.41      289.49     42.71 o 
  16   0   6      222.55      190.99     35.84 o 
   1   1   6     1479.70     1479.46     11.68 o 
   2   1   6     1847.94     1742.45     22.25 o 
   3   1   6        1.20        1.38      0.90 o 
   4   1   6        0.45        1.19      1.18 o 
   5   1   6     6615.98     6716.89     59.75 o 
   6   1   6     4656.77     4638.87     68.76 o 
   7   1   6     1352.20     1212.70     23.50 o 
   8   1   6      123.44      133.11      8.55 o 
   9   1   6      329.80      310.86     14.06 o 
  10   1   6      744.12      694.58     27.56 o 
  11   1   6      184.94      186.84     14.66 o 
  12   1   6      692.09      715.34     41.90 o 
  13   1   6      802.32      847.02     47.44 o 
  14   1   6      278.31      243.75     26.64 o 
  15   1   6       12.02        0.93     11.13 o 
   0   2   6    12419.25    12169.76    146.34 o 
   1   2   6      253.56      216.37      5.60 o 
   2   2   6       92.25       91.64      4.34 o 
   3   2   6       94.73       65.66      4.22 o 
   4   2   6     1752.64     1665.48     24.39 o 
   5   2   6       32.83       27.69      3.09 o 
   6   2   6       28.76       35.34      5.32 o 
   7   2   6     2658.31     2731.67     31.48 o 
   8   2   6      172.16      137.85      7.79 o 
   9   2   6      757.97      745.43     18.69 o 
  10   2   6       84.40       69.62      8.34 o 
  11   2   6     1577.47     1470.11     81.76 o 
  12   2   6      958.87      943.07     48.64 o 
  13   2   6      303.94      330.26     30.20 o 
  14   2   6        9.52       12.26      5.81 o 
  15   2   6      175.68      240.38     27.69 o 
   1   3   6     5421.46     5424.34     35.25 o 
   2   3   6      744.94      699.70     10.46 o 
   3   3   6     2243.91     2478.38     43.00 o 
   4   3   6        0.17        1.38      1.00 o 
   5   3   6      556.64      514.46     10.98 o 
   6   3   6     2362.33     2352.25     36.23 o 
   7   3   6      193.21      214.78     10.42 o 
   8   3   6      123.54      120.69      8.74 o 
   9   3   6       18.83       33.77      5.89 o 
  10   3   6      879.98      874.96     29.84 o 
  11   3   6       93.09       79.92     14.18 o 
  12   3   6       53.61       64.14      9.04 o 
  13   3   6      370.39      485.98     37.02 o 
  14   3   6       23.36       27.93     14.64 o 
  15   3   6       17.02        7.55      6.59 o 
   0   4   6       69.01       47.02      4.57 o 
   1   4   6      784.19      770.44     11.19 o 
   2   4   6       73.23       53.17      4.58 o 
   3   4   6     1026.49     1063.36     27.91 o 
   4   4   6     1013.10     1127.14     16.00 o 
   5   4   6        8.23        3.76      1.30 o 
   6   4   6      588.85      544.50     14.54 o 
   7   4   6      189.78      197.22     11.21 o 
   8   4   6      299.88      311.47     22.83 o 
   9   4   6        0.51        3.74      3.59 o 
  10   4   6      153.53      117.34     12.62 o 
  11   4   6      137.18       69.66     18.21 o 
  12   4   6        5.88       -0.96      6.32 o 
  13   4   6       22.41       36.80     13.93 o 
  14   4   6       20.58       20.20     12.37 o 
  15   4   6       69.34       79.87     22.26 o 
   1   5   6      397.84      437.03      9.61 o 
   2   5   6      326.45      273.52     10.37 o 
   3   5   6     1133.42     1278.44     25.46 o 
   4   5   6        2.70        4.65      2.73 o 
   5   5   6       11.21        8.54      1.92 o 
   6   5   6        0.29        2.76      1.48 o 
   7   5   6        1.04       -1.67      2.39 o 
   8   5   6       10.83       14.24      3.58 o 
   9   5   6      541.79      548.01     32.89 o 
  10   5   6      139.71       95.53     21.59 o 
  11   5   6       38.28       49.58     16.05 o 
  12   5   6        0.25       10.20      5.09 o 
  13   5   6      102.96       70.56     21.21 o 
  14   5   6      525.22      487.93     55.07 o 
   0   6   6     1482.51     1452.11     45.47 o 
   1   6   6      207.31      224.63      9.91 o 
   2   6   6      786.84      845.85     16.76 o 
   3   6   6      486.74      552.40     18.57 o 
   4   6   6       31.83       20.57      7.23 o 
   5   6   6       79.35       91.85      7.39 o 
   6   6   6      290.72      292.44     10.58 o 
   7   6   6      402.79      385.65     15.65 o 
   8   6   6      284.50      259.57     13.63 o 
   9   6   6      213.22      248.29     34.00 o 
  10   6   6        1.94       -4.78      7.63 o 
  11   6   6      119.88      119.87     14.24 o 
  12   6   6        3.76       12.70      9.65 o 
  13   6   6       17.51       25.37     13.63 o 
  14   6   6       36.54       52.40     19.64 o 
   1   7   6        4.28        8.26      2.95 o 
   2   7   6       27.28       33.13      4.07 o 
   3   7   6        0.10        0.84      1.77 o 
   4   7   6      194.99      203.60     14.18 o 
   5   7   6      628.20      648.53     26.15 o 
   6   7   6      745.91      691.71     22.34 o 
   7   7   6      240.96      262.14     14.23 o 
   8   7   6      614.15      548.35     50.00 o 
   9   7   6       33.12       30.09     12.67 o 
  10   7   6      225.92      271.62     21.55 o 
  11   7   6       92.51       92.01     23.10 o 
  12   7   6      753.23      771.28     67.48 o 
  13   7   6      108.50       68.49     20.40 o 
   0   8   6     2824.90     2912.25     75.26 o 
   1   8   6     2276.98     2314.07     35.42 o 
   2   8   6        0.21       -2.70      2.70 o 
   3   8   6        8.75        9.87      2.99 o 
   4   8   6       12.11       13.33      3.41 o 
   5   8   6      990.69     1020.52     96.72 o 
   6   8   6       41.00       29.66     10.43 o 
   7   8   6      443.33      426.76     31.67 o 
   8   8   6      265.94      252.32     20.57 o 
   9   8   6      109.56       91.39     12.61 o 
  10   8   6        3.23       10.54      9.04 o 
  11   8   6      146.01      152.21     30.20 o 
  12   8   6      310.32      267.04     41.41 o 
   1   9   6        9.65        7.65      2.23 o 
   2   9   6      799.61      850.90     26.69 o 
   3   9   6       35.59       38.07      5.16 o 
   4   9   6      421.21      417.33     19.16 o 
   5   9   6     1418.01     1352.33     35.24 o 
   6   9   6      175.77      208.08     19.69 o 
   7   9   6        0.13        3.24      3.55 o 
   8   9   6      294.10      280.29     22.57 o 
   9   9   6      230.85      184.82     32.37 o 
  10   9   6      353.99      426.58     49.99 o 
  11   9   6      164.42      155.66     32.28 o 
   0  10   6      211.98      195.68     19.21 o 
   1  10   6     1016.92     1019.46     30.97 o 
   2  10   6       37.58       30.89      4.63 o 
   3  10   6      196.84      188.79     11.68 o 
   4  10   6      691.14      685.82     22.38 o 
   5  10   6      194.51      206.26     14.26 o 
   6  10   6      161.04      145.49     11.27 o 
   7  10   6      317.76      372.44     20.99 o 
   8  10   6      728.48      646.28     61.05 o 
   9  10   6        0.04       -3.52      7.45 o 
  10  10   6      130.37      120.53     28.20 o 
   1  11   6      238.92      256.59     16.71 o 
   2  11   6      852.95      849.45     30.29 o 
   3  11   6      419.76      409.68     21.26 o 
   4  11   6       37.89       42.16      6.01 o 
   5  11   6      487.05      552.34     24.10 o 
   6  11   6      764.27      738.73     31.68 o 
   7  11   6      846.36      875.17     35.33 o 
   8  11   6       19.83       20.74      8.67 o 
   9  11   6      180.82      223.88     27.58 o 
   0  12   6     1356.65     1374.13     57.14 o 
   1  12   6       54.09       59.98      8.66 o 
   2  12   6       41.79       22.44     10.32 o 
   3  12   6      253.08      267.94     18.16 o 
   4  12   6      166.82      165.54     14.35 o 
   5  12   6        1.87        8.29      4.23 o 
   6  12   6      377.47      339.20     23.33 o 
   7  12   6      633.67      659.48     43.18 o 
   1  13   6      809.37      858.37     33.58 o 
   2  13   6      128.61      117.67     14.78 o 
   3  13   6      303.19      335.57     25.23 o 
   1   1   7      100.74       95.13      2.83 o 
   2   1   7     1946.00     2024.92     17.08 o 
   3   1   7      103.88      122.28      5.04 o 
   4   1   7      519.66      529.12     12.16 o 
   5   1   7      423.56      432.16     10.55 o 
   6   1   7      899.66      909.72     15.33 o 
   7   1   7      243.61      247.03      9.72 o 
   8   1   7        0.03        0.31      1.75 o 
   9   1   7      504.70      462.68     20.74 o 
  10   1   7      427.10      356.56     15.87 o 
  11   1   7       20.73       16.53      6.65 o 
  12   1   7      728.68      713.99     53.08 o 
  13   1   7        1.28        1.59     12.33 o 
  14   1   7       36.15       15.00      9.61 o 
  15   1   7        0.16       -4.78      5.12 o 
   0   2   7      548.82      519.25     14.85 o 
   1   2   7       12.59       17.90      1.72 o 
   2   2   7      683.18      709.53     13.54 o 
   3   2   7      844.69      903.04     16.84 o 
   4   2   7      950.02      932.27     17.65 o 
   5   2   7      231.84      189.53      8.36 o 
   6   2   7        8.31        5.73      3.24 o 
   7   2   7       93.30      101.01      9.46 o 
   8   2   7      547.35      552.67     17.48 o 
   9   2   7      360.72      368.57     15.10 o 
  10   2   7      693.45      636.18     24.52 o 
  11   2   7      145.34      107.91     16.25 o 
  12   2   7      723.45      667.51     41.67 o 
  13   2   7      128.74      101.98     22.14 o 
  14   2   7      473.26      508.04     39.42 o 
  15   2   7      233.87      264.34     29.98 o 
   1   3   7      793.25      978.38     11.40 o 
   2   3   7     1876.59     1729.21     21.75 o 
   3   3   7     1943.01     1970.82     33.28 o 
   4   3   7      664.11      665.34     16.65 o 
   5   3   7      657.90      723.08     19.83 o 
   6   3   7      883.73      843.70     26.01 o 
   7   3   7        2.78        1.10      1.38 o 
   8   3   7      128.23      147.07      8.90 o 
   9   3   7      816.10      817.90     40.62 o 
  10   3   7       58.08       82.99     13.52 o 
  11   3   7        1.31        1.55      7.58 o 
  12   3   7      715.04      570.04     39.18 o 
  13   3   7      479.63      508.52     38.66 o 
  14   3   7      849.30      925.39     62.93 o 
  15   3   7       22.64       29.49     15.38 o 
   0   4   7     5916.30     5628.91     44.55 o 
   1   4   7       41.30       44.57      3.14 o 
   2   4   7        1.79        5.12      1.48 o 
   3   4   7     6080.28     6202.42     77.11 o 
   4   4   7     4160.62     4002.69     48.40 o 
   5   4   7       79.32       61.20      3.75 o 
   6   4   7      271.36      272.44      9.58 o 
   7   4   7      239.10      221.69     15.67 o 
   8   4   7     3024.08     2912.37     45.31 o 
   9   4   7       68.74       50.12      9.78 o 
  10   4   7       30.97       19.73      5.48 o 
  11   4   7       39.60       24.99      8.17 o 
  12   4   7      808.72      908.78     70.20 o 
  13   4   7       26.62       23.73     12.85 o 
  14   4   7       12.95       -4.51      5.97 o 
  15   4   7      490.70      553.66     60.81 o 
   1   5   7       50.66       39.99      2.53 o 
   2   5   7     2424.98     2324.42     30.14 o 
   3   5   7     1572.23     1623.28     34.07 o 
   4   5   7       20.15       19.02      3.71 o 
   5   5   7      393.62      371.98     12.77 o 
   6   5   7     2130.08     2112.88     35.19 o 
   7   5   7       23.35       24.04      3.45 o 
   8   5   7      246.64      216.93     11.94 o 
   9   5   7     1707.59     1780.91     63.16 o 
  10   5   7     2019.01     1979.86     86.30 o 
  11   5   7      440.96      364.88     43.57 o 
  12   5   7      469.17      414.91     48.39 o 
  13   5   7       11.75        9.17      9.28 o 
  14   5   7      960.95      986.62     79.53 o 
   0   6   7     3415.89     3407.39     41.09 o 
   1   6   7       15.20       16.76      2.33 o 
   2   6   7       23.19       19.51      2.52 o 
   3   6   7        6.83       11.62      3.43 o 
   4   6   7     1427.14     1392.38     48.04 o 
   5   6   7       82.96       70.34      9.97 o 
   6   6   7      287.71      286.13     10.41 o 
   7   6   7       89.09       78.42      6.63 o 
   8   6   7      751.15      881.15     24.34 o 
   9   6   7       74.93       55.00      8.22 o 
  10   6   7      875.07      867.02     34.30 o 
  11   6   7       44.71       55.47     18.45 o 
  12   6   7      657.65      709.04     64.57 o 
  13   6   7        1.79       11.38     10.44 o 
  14   6   7      599.29      787.16     71.81 o 
   1   7   7      432.35      474.98     13.63 o 
   2   7   7     4228.39     4260.88     45.02 o 
   3   7   7      382.64      347.03     13.21 o 
   4   7   7      455.53      426.43     20.45 o 
   5   7   7       64.68       51.23      7.57 o 
   6   7   7     2410.70     2306.96     39.77 o 
   7   7   7       21.42       14.79      4.54 o 
   8   7   7       98.22       59.07     14.05 o 
   9   7   7        7.62        0.08      9.06 o 
  10   7   7      802.08      781.54     65.52 o 
  11   7   7       11.01       26.42     11.96 o 
  12   7   7        8.58        6.35      9.61 o 
  13   7   7      273.36      337.45     46.41 o 
   0   8   7     1018.55      985.28     31.98 o 
   1   8   7      156.12      166.45      9.55 o 
   2   8   7        0.29        0.70      2.85 o 
   3   8   7      676.22      682.41     23.10 o 
   4   8   7      358.89      355.72     14.77 o 
   5   8   7      340.63      312.18     17.16 o 
   6   8   7        0.26        0.95      4.18 o 
   7   8   7      489.54      517.09     49.99 o 
   8   8   7     1334.17     1204.07     78.39 o 
   9   8   7       42.86       56.65     18.84 o 
  10   8   7      389.16      342.68     45.24 o 
  11   8   7      204.28      169.95     32.98 o 
  12   8   7      919.59      995.91     79.64 o 
   1   9   7      272.00      275.88     13.14 o 
   2   9   7      852.92      896.53     23.84 o 
   3   9   7        4.56        1.87      3.05 o 
   4   9   7      277.80      285.16     16.13 o 
   5   9   7       43.32       48.01      7.06 o 
   6   9   7       49.97       58.87      7.84 o 
   7   9   7        7.68       11.17      4.38 o 
   8   9   7       63.68       51.23     19.31 o 
   9   9   7       18.16       14.78      9.85 o 
  10   9   7      412.30      514.11     56.45 o 
  11   9   7      167.08      180.35     34.85 o 
   0  10   7     1136.41     1142.29     45.60 o 
   1  10   7      605.75      618.54     30.00 o 
   2  10   7      299.06      308.56     14.81 o 
   3  10   7      550.50      554.15     20.05 o 
   4  10   7      153.83      160.84     12.72 o 
   5  10   7        9.81       10.39      3.10 o 
   6  10   7       11.04        8.20      3.11 o 
   7  10   7       49.09       44.25      9.65 o 
   8  10   7      165.42      203.57     25.21 o 
   9  10   7        6.03       -3.15      7.71 o 
  10  10   7       16.12       22.47     11.59 o 
   1  11   7       38.49       28.82      6.03 o 
   2  11   7       33.61        8.88      6.87 o 
   3  11   7      701.31      690.48     23.50 o 
   4  11   7       33.98       30.82      5.92 o 
   5  11   7      164.04      179.17     13.98 o 
   6  11   7       23.57       22.90      5.64 o 
   7  11   7      146.04      114.36     14.83 o 
   8  11   7       10.51        9.36      5.93 o 
   0  12   7      474.55      444.74     32.26 o 
   1  12   7       38.77       26.41      6.43 o 
   2  12   7      432.28      414.30     22.17 o 
   3  12   7      183.76      162.98     19.66 o 
   4  12   7       36.77       33.72      7.50 o 
   5  12   7        1.98        8.02      6.93 o 
   6  12   7        0.19       -0.21      5.97 o 
   1  13   7       14.47        8.23      5.82 o 
   2  13   7      205.55      222.58     27.56 o 
   0   0   8     4193.38     5026.09     49.59 o 
   1   0   8     2989.25     3456.66     24.46 o 
   2   0   8       16.21       11.19      2.28 o 
   3   0   8      796.19      773.68     16.53 o 
   4   0   8     5462.00     5230.72     65.98 o 
   5   0   8       16.73       10.06      1.96 o 
   6   0   8       51.89       43.62      4.37 o 
   7   0   8      190.56      195.19     11.66 o 
   8   0   8     2491.95     2423.44     67.44 o 
   9   0   8      356.60      317.91     19.48 o 
  10   0   8      852.84      746.72     31.91 o 
  11   0   8      728.48      718.48     59.00 o 
  12   0   8      968.65      986.87     72.25 o 
  13   0   8      344.01      263.50     39.32 o 
  14   0   8     2129.91     1834.85    107.29 o 
  15   0   8        1.19      -11.54     11.54 o 
   1   1   8      501.56      544.42      7.58 o 
   2   1   8    12289.46    12039.63     63.89 o 
   3   1   8        3.10        2.43      1.16 o 
   4   1   8      220.85      203.13      7.13 o 
   5   1   8      171.15      151.56      6.54 o 
   6   1   8     2256.70     2091.11     47.70 o 
   7   1   8       17.76       14.97      2.53 o 
   8   1   8     1370.18     1312.53     25.30 o 
   9   1   8      386.76      354.97     14.38 o 
  10   1   8     1507.75     1579.27     32.55 o 
  11   1   8        0.18        1.85      5.70 o 
  12   1   8       20.02        6.48      5.37 o 
  13   1   8       58.02       49.89     12.92 o 
  14   1   8     1428.61     1493.81     68.30 o 
  15   1   8       60.36       57.47     15.21 o 
   0   2   8     2536.35     2371.57     30.55 o 
   1   2   8     2137.34     2328.20     18.49 o 
   2   2   8        1.69        0.99      0.95 o 
   3   2   8     1157.90     1251.77     29.96 o 
   4   2   8     7515.63     7357.00     88.07 o 
   5   2   8      219.42      221.26     10.26 o 
   6   2   8      607.45      586.37     19.46 o 
   7   2   8        2.30        1.60      2.66 o 
   8   2   8     2759.67     2600.67     74.19 o 
   9   2   8      148.65      120.24     11.44 o 
  10   2   8       22.29       28.39      8.07 o 
  11   2   8        4.95       -1.44      3.72 o 
  12   2   8      392.98      355.83     30.96 o 
  13   2   8       93.85       62.22     14.15 o 
  14   2   8       81.14       98.14     25.65 o 
  15   2   8       98.48      108.94     19.23 o 
   1   3   8      891.76      998.47     15.40 o 
   2   3   8        3.02       12.46      1.27 o 
   3   3   8      784.33      870.69     15.56 o 
   4   3   8        0.14        1.08      1.44 o 
   5   3   8       39.16       49.84      4.92 o 
   6   3   8     1741.74     1689.17     37.80 o 
   7   3   8       32.50       22.22      5.02 o 
   8   3   8      407.84      363.54     16.39 o 
   9   3   8       55.75       63.77     11.78 o 
  10   3   8      737.22      743.74     45.34 o 
  11   3   8       98.26       64.93     12.95 o 
  12   3   8      347.23      312.01     51.32 o 
  13   3   8       63.63       45.81     12.82 o 
  14   3   8      566.33      596.99     43.62 o 
  15   3   8       51.72       25.60     13.07 o 
   0   4   8     2899.07     2844.35     62.22 o 
   1   4   8      107.13      125.02      4.93 o 
   2   4   8       56.99       53.74      3.17 o 
   3   4   8      525.66      573.67     21.00 o 
   4   4   8     1267.30     1184.29     27.40 o 
   5   4   8       21.39       25.74      3.69 o 
   6   4   8       34.41       34.82      5.60 o 
   7   4   8        1.97        6.08      2.62 o 
   8   4   8        0.38        2.74      1.94 o 
   9   4   8      441.53      459.56     31.79 o 
  10   4   8       76.33      104.86     23.24 o 
  11   4   8      121.22      107.32     24.23 o 
  12   4   8      382.01      362.37     45.17 o 
  13   4   8        0.40        6.96      9.73 o 
  14   4   8       44.66       58.40     21.12 o 
   1   5   8      106.85      108.53      4.62 o 
   2   5   8      141.68      127.80      6.19 o 
   3   5   8      757.52      824.17     15.48 o 
   4   5   8       32.23       46.29      3.90 o 
   5   5   8       93.31      102.43      6.08 o 
   6   5   8      321.52      333.61     10.39 o 
   7   5   8       51.11       37.40      4.56 o 
   8   5   8      120.09      135.49      8.51 o 
   9   5   8        4.54        3.43      2.26 o 
  10   5   8      191.47      157.88     28.85 o 
  11   5   8       63.76       46.99     17.39 o 
  12   5   8        0.78       -1.73     12.41 o 
  13   5   8       19.79       26.08     13.27 o 
  14   5   8       72.93       84.23     22.83 o 
   0   6   8       90.22       77.96      6.10 o 
   1   6   8       97.13       91.73      4.07 o 
   2   6   8      147.30      164.78      7.74 o 
   3   6   8      330.09      330.40     18.33 o 
   4   6   8      103.90      116.23      9.00 o 
   5   6   8       17.76       16.93      3.03 o 
   6   6   8      208.51      213.50     10.56 o 
   7   6   8       90.35       95.79      6.58 o 
   8   6   8       57.33       57.62      9.15 o 
   9   6   8       17.53       11.55      8.57 o 
  10   6   8      120.77      117.62     25.40 o 
  11   6   8       25.85       18.80     10.26 o 
  12   6   8        9.33       10.95     11.65 o 
  13   6   8        8.83      -11.26     11.26 o 
   1   7   8       11.17        8.79      2.36 o 
   2   7   8      710.48      736.61     22.29 o 
   3   7   8      197.78      179.77     11.39 o 
   4   7   8        4.19        0.63      2.35 o 
   5   7   8       79.35       90.21      9.84 o 
   6   7   8      380.80      375.13     15.61 o 
   7   7   8      327.30      341.57     19.47 o 
   8   7   8      467.73      506.61     24.06 o 
   9   7   8        6.89        9.10     10.35 o 
  10   7   8      766.36      792.12     67.36 o 
  11   7   8       76.15       66.50     22.19 o 
  12   7   8      360.24      359.99     47.94 o 
  13   7   8      150.62      245.38     40.56 o 
   0   8   8       51.32       43.96      5.71 o 
   1   8   8      296.66      288.09     12.37 o 
   2   8   8      493.77      511.06     16.67 o 
   3   8   8      272.76      254.57     14.23 o 
   4   8   8     1929.75     1921.70     34.86 o 
   5   8   8       20.92        7.63      9.07 o 
   6   8   8      232.43      223.66     15.83 o 
   7   8   8       29.96       31.16      5.72 o 
   8   8   8      491.55      473.84     51.33 o 
   9   8   8       77.99       76.86     21.89 o 
  10   8   8       17.70       -1.36     10.55 o 
  11   8   8      158.49      134.51     29.13 o 
  12   8   8       69.19       81.57     23.52 o 
   1   9   8      724.75      734.94     21.27 o 
   2   9   8      422.77      434.91     16.51 o 
   3   9   8      259.87      272.52     15.54 o 
   4   9   8      567.58      597.68     24.84 o 
   5   9   8      141.78      132.38     10.51 o 
   6   9   8      170.56      184.10     18.04 o 
   7   9   8       74.39       75.76     11.80 o 
   8   9   8      404.25      408.00     48.82 o 
   9   9   8      202.77      203.99     35.71 o 
  10   9   8      168.05      199.40     35.81 o 
  11   9   8       25.72       31.84     15.77 o 
   0  10   8     1801.96     1802.94     56.13 o 
   1  10   8      338.26      375.36     18.28 o 
   2  10   8        0.36       -0.96      2.80 o 
   3  10   8      220.41      232.68     15.15 o 
   4  10   8     2780.69     2769.12     62.88 o 
   5  10   8       71.38       63.11      7.58 o 
   6  10   8      124.37      119.06     10.57 o 
   7  10   8        0.03        1.85      5.08 o 
   8  10   8     1220.01     1323.22     64.54 o 
   9  10   8        3.96      -11.34     11.34 o 
   1  11   8      121.49      122.81     11.26 o 
   2  11   8     1442.28     1554.90     39.84 o 
   3  11   8       17.89        7.07      3.80 o 
   4  11   8       99.45      120.30     11.52 o 
   5  11   8        0.01       -3.14      3.14 o 
   6  11   8     1142.36     1232.61     34.79 o 
   7  11   8       25.62       45.43     11.06 o 
   8  11   8      622.53      616.77     71.92 o 
   0  12   8        2.25       19.90     11.72 o 
   1  12   8      119.89      125.05     25.56 o 
   2  12   8        0.67       -1.36      5.83 o 
   3  12   8        0.02       -5.33      7.75 o 
   4  12   8      523.55      627.08     45.42 o 
   5  12   8       17.06       27.81     13.23 o 
   1   1   9     1819.90     2013.39     13.98 o 
   2   1   9      631.02      738.86     10.14 o 
   3   1   9      378.62      408.06     10.31 o 
   4   1   9      169.05      160.92      6.55 o 
   5   1   9        0.22       -1.65      1.65 o 
   6   1   9     1343.18     1329.97     23.29 o 
   7   1   9       34.04       35.99      3.33 o 
   8   1   9      524.82      528.70     18.34 o 
   9   1   9      141.04      128.14      8.28 o 
  10   1   9      135.25      151.32     13.12 o 
  11   1   9      199.31      187.63     22.15 o 
  12   1   9      403.89      389.30     32.89 o 
  13   1   9      586.61      553.94     40.91 o 
  14   1   9      308.90      334.06     49.18 o 
  15   1   9        0.65        0.19      6.89 o 
   0   2   9    11684.85    11735.93     76.16 o 
   1   2   9      490.87      531.20      8.84 o 
   2   2   9       24.79       27.78      1.85 o 
   3   2   9     1125.04     1252.36     29.45 o 
   4   2   9      877.48      874.65     19.06 o 
   5   2   9       67.52       62.78      5.76 o 
   6   2   9       46.24       42.51      6.39 o 
   7   2   9      506.84      485.48     21.12 o 
   8   2   9      181.29      174.47     16.00 o 
   9   2   9       40.46       32.93     10.22 o 
  10   2   9       66.39       88.38     14.85 o 
  11   2   9      268.07      223.16     24.08 o 
  12   2   9      344.27      350.96     34.56 o 
  13   2   9      244.14      261.98     35.92 o 
  14   2   9       15.84       20.32      8.92 o 
   1   3   9       79.72       60.18      3.96 o 
   2   3   9      794.32      706.84     10.02 o 
   3   3   9     3105.53     3194.85     31.05 o 
   4   3   9      507.08      491.47     12.93 o 
   5   3   9       13.42        7.10      2.92 o 
   6   3   9     1116.26     1095.93     31.48 o 
   7   3   9       41.81       31.20      5.61 o 
   8   3   9      500.37      450.62     31.37 o 
   9   3   9      153.50      108.82     15.43 o 
  10   3   9      899.52      811.08     44.13 o 
  11   3   9      110.08       71.44     13.92 o 
  12   3   9      669.75      689.30     44.72 o 
  13   3   9       23.71       30.19     11.28 o 
  14   3   9        0.49       14.17      9.83 o 
   0   4   9     4316.80     3996.19    168.58 o 
   1   4   9       98.51      105.82      5.58 o 
   2   4   9       20.08       15.10      1.85 o 
   3   4   9        1.61        2.85      1.29 o 
   4   4   9      654.20      637.60     17.93 o 
   5   4   9      865.26      834.49     29.48 o 
   6   4   9        0.55        1.61      2.00 o 
   7   4   9      504.62      460.79     17.65 o 
   8   4   9     2260.54     2299.39     43.67 o 
   9   4   9      180.75      148.51     18.52 o 
  10   4   9      128.03       83.39     15.02 o 
  11   4   9      281.59      307.18     29.06 o 
  12   4   9     1830.84     1847.41    104.46 o 
  13   4   9        9.95        5.11      7.23 o 
  14   4   9       63.97      104.55     27.49 o 
   1   5   9       77.38       73.82      4.10 o 
   2   5   9     3322.91     3318.02     37.50 o 
   3   5   9       96.58       96.55      5.08 o 
   4   5   9      183.05      154.19      8.14 o 
   5   5   9     2790.96     2782.84     53.47 o 
   6   5   9     4659.61     4303.46     96.81 o 
   7   5   9      156.72      174.21     11.96 o 
   8   5   9      629.82      556.82     28.09 o 
   9   5   9       15.48       17.97     10.78 o 
  10   5   9      402.34      421.88     47.43 o 
  11   5   9      128.12      122.33     26.34 o 
  12   5   9      637.29      619.60     61.90 o 
  13   5   9        0.95      -10.90     10.90 o 
   0   6   9     3526.82     3538.20     73.07 o 
   1   6   9      883.54      860.36     17.77 o 
   2   6   9       82.65       81.68      5.36 o 
   3   6   9      303.73      309.56     12.06 o 
   4   6   9      290.80      298.86     11.89 o 
   5   6   9     2056.36     2058.22     23.49 o 
   6   6   9     1078.34     1020.73     29.04 o 
   7   6   9      800.82      726.13     28.79 o 
   8   6   9      645.85      567.38     53.18 o 
   9   6   9       84.50       88.83     22.50 o 
  10   6   9     1320.37     1388.73     88.22 o 
  11   6   9      129.86      147.41     30.11 o 
  12   6   9      750.01      792.87     70.67 o 
  13   6   9        1.67       12.89     10.75 o 
   1   7   9      495.09      494.26     11.66 o 
   2   7   9     1590.44     1569.32     32.79 o 
   3   7   9     1796.98     1796.46     29.80 o 
   4   7   9        0.85        0.52      2.23 o 
   5   7   9      191.11      183.20      9.53 o 
   6   7   9     2141.86     2298.52     81.91 o 
   7   7   9       17.16       -9.43      9.43 o 
   8   7   9      197.37      205.34     32.87 o 
   9   7   9        5.96       18.11     12.16 o 
  10   7   9     1778.53     1837.28    105.11 o 
  11   7   9       27.47       24.81     12.00 o 
  12   7   9       71.86       76.34     22.37 o 
   0   8   9     2394.53     2431.18     29.46 o 
   1   8   9     1253.01     1268.51     23.06 o 
   2   8   9        7.11        6.90      3.12 o 
   3   8   9      396.65      404.84     17.91 o 
   4   8   9     1447.00     1480.50     32.59 o 
   5   8   9       16.19       14.60      5.17 o 
   6   8   9       62.41       42.81      8.81 o 
   7   8   9      812.48      888.20     48.25 o 
   8   8   9      445.43      450.62     50.50 o 
   9   8   9      135.25      132.39     28.83 o 
  10   8   9       28.60       13.79     10.65 o 
  11   8   9       33.00       35.36     16.32 o 
   1   9   9       93.07      105.34      7.92 o 
   2   9   9        0.74        2.15      2.68 o 
   3   9   9      504.20      499.88     21.15 o 
   4   9   9       71.43       69.10      8.10 o 
   5   9   9       53.43       58.74      7.06 o 
   6   9   9      295.64      289.83     23.07 o 
   7   9   9      200.25      186.69     18.99 o 
   8   9   9      245.65      278.43     41.44 o 
   9   9   9      274.46      289.15     43.27 o 
  10   9   9       31.42       36.57     17.26 o 
   0  10   9        0.33       -6.73     14.27 o 
   1  10   9     2182.15     2330.52     43.99 o 
   2  10   9        0.07        0.11      3.04 o 
   3  10   9      119.65      112.10     10.66 o 
   4  10   9      634.50      666.78     35.26 o 
   5  10   9       98.37       97.82      9.47 o 
   6  10   9      143.71      128.50     11.10 o 
   7  10   9        0.03       -0.45      3.05 o 
   8  10   9      283.94      332.61     35.12 o 
   9  10   9        0.40       -6.75      6.75 o 
   1  11   9      579.10      582.85     42.03 o 
   2  11   9      591.97      593.73     42.36 o 
   3  11   9      219.65      207.37     19.65 o 
   4  11   9      137.48      153.24     16.08 o 
   5  11   9       73.38       75.63     10.26 o 
   6  11   9      120.81      105.04     12.41 o 
   7  11   9        0.58       -1.43      4.62 o 
   0  12   9     2979.46     3056.33    140.79 o 
   1  12   9      123.27      101.41     18.37 o 
   2  12   9      110.84      111.12     24.81 o 
   3  12   9       88.29       93.10     18.18 o 
   4  12   9        6.52       -8.10      8.10 o 
   0   0  10     3700.75     3884.96     67.25 o 
   1   0  10     4790.86     4571.91     34.88 o 
   2   0  10      978.47      960.80     16.20 o 
   3   0  10     2752.07     2585.25     30.67 o 
   4   0  10       99.88       75.33      5.33 o 
   5   0  10      528.27      530.76     15.90 o 
   6   0  10     1038.18      966.86     21.91 o 
   7   0  10        0.62        4.99      2.77 o 
   8   0  10     2005.02     1979.99     72.27 o 
   9   0  10        0.08       -0.02      2.33 o 
  10   0  10        0.14       -6.00     10.62 o 
  11   0  10     2017.18     1963.86    101.82 o 
  12   0  10      499.73      580.31     57.64 o 
  13   0  10        6.25       20.48     13.47 o 
  14   0  10       97.00       91.88     25.07 o 
   1   1  10     1960.11     2021.65     16.33 o 
   2   1  10     3349.24     3200.70     18.87 o 
   3   1  10       71.96       66.41      4.36 o 
   4   1  10        4.90        3.66      1.81 o 
   5   1  10     1649.55     1655.71     28.13 o 
   6   1  10      284.97      285.80     12.03 o 
   7   1  10     2773.92     2749.15     40.81 o 
   8   1  10        8.81        2.54      1.59 o 
   9   1  10      820.04      824.57     27.39 o 
  10   1  10     2234.96     2175.19     72.31 o 
  11   1  10      151.14      154.86     40.27 o 
  12   1  10      539.95      476.73     36.84 o 
  13   1  10      438.12      463.03     37.95 o 
  14   1  10      124.90      122.26     20.08 o 
   0   2  10     1409.03     1318.02     33.04 o 
   1   2  10      532.74      529.16     10.86 o 
   2   2  10     1281.90     1332.29     15.34 o 
   3   2  10       16.03        8.54      1.94 o 
   4   2  10     2815.53     2855.83     41.58 o 
   5   2  10      978.13      982.74     24.37 o 
   6   2  10      454.46      441.82     17.11 o 
   7   2  10     1304.50     1344.39     35.55 o 
   8   2  10      430.38      421.09     20.90 o 
   9   2  10      381.88      345.83     28.31 o 
  10   2  10      555.91      521.17     35.62 o 
  11   2  10     1401.02     1465.25     62.69 o 
  12   2  10       95.29       67.75     17.34 o 
  13   2  10        1.72        3.14      5.99 o 
  14   2  10      686.06      812.21     52.19 o 
   1   3  10     1588.69     1540.52     23.09 o 
   2   3  10     1380.45     1362.51     15.46 o 
   3   3  10      280.83      287.42      7.47 o 
   4   3  10     1075.29     1041.31     18.83 o 
   5   3  10       99.88       86.35     11.85 o 
   6   3  10      112.09      118.42     10.90 o 
   7   3  10       91.71       97.73     13.85 o 
   8   3  10      181.26      232.59     16.37 o 
   9   3  10      298.54      320.70     27.19 o 
  10   3  10      531.96      552.86     37.12 o 
  11   3  10       81.41       84.87     15.48 o 
  12   3  10        0.11        3.56      5.46 o 
  13   3  10      758.31      834.70     51.78 o 
  14   3  10      206.03      234.22     36.72 o 
   0   4  10      121.99      116.03      9.12 o 
   1   4  10      795.30      771.66     14.64 o 
   2   4  10      283.61      314.84      8.44 o 
   3   4  10     2140.38     2198.80     37.32 o 
   4   4  10       39.96       43.87      4.72 o 
   5   4  10     2825.16     2777.07     46.35 o 
   6   4  10       99.07       85.52     12.01 o 
   7   4  10       59.54       62.42      6.94 o 
   8   4  10     2503.19     2333.46     52.23 o 
   9   4  10      721.25      683.22     71.90 o 
  10   4  10       24.63       34.52     10.28 o 
  11   4  10        9.21        6.47      6.45 o 
  12   4  10      394.34      404.86     50.18 o 
  13   4  10       39.81       72.72     22.75 o 
   1   5  10      153.01      147.35      6.75 o 
   2   5  10      578.04      603.92     11.11 o 
   3   5  10      864.88      859.96     16.53 o 
   4   5  10      313.08      340.93     13.63 o 
   5   5  10       30.37       22.71      5.06 o 
   6   5  10       36.59       41.90      7.68 o 
   7   5  10      515.31      537.79     27.85 o 
   8   5  10       36.64      102.42     23.07 o 
   9   5  10      169.97      112.34     24.65 o 
  10   5  10      203.72      204.18     34.05 o 
  11   5  10        3.61       10.39      8.96 o 
  12   5  10      127.27       94.31     24.95 o 
  13   5  10       96.31       68.88     21.53 o 
   0   6  10       82.40       79.33      6.65 o 
   1   6  10        0.74        3.95      1.46 o 
   2   6  10      178.12      189.08      7.48 o 
   3   6  10      697.67      697.76     21.25 o 
   4   6  10       45.74       40.97      2.96 o 
   5   6  10       27.68       23.19      4.59 o 
   6   6  10       35.01       37.94      9.18 o 
   7   6  10       36.41       48.72     16.70 o 
   8   6  10     1030.93     1070.79     74.51 o 
   9   6  10       84.33       68.88     20.49 o 
  10   6  10      146.27      154.36     30.43 o 
  11   6  10       44.73       85.55     25.45 o 
  12   6  10        0.53      -12.09     12.09 o 
   1   7  10      234.83      236.98      8.94 o 
   2   7  10     1754.44     1735.82     33.59 o 
   3   7  10     1099.89     1119.55     22.94 o 
   4   7  10      681.52      729.11     24.10 o 
   5   7  10       37.10       38.13      4.66 o 
   6   7  10      167.41      135.87     14.80 o 
   7   7  10       79.59       67.61     19.98 o 
   8   7  10      223.28      218.90     34.86 o 
   9   7  10      318.40      357.12     45.84 o 
  10   7  10      306.99      324.02     44.33 o 
  11   7  10      180.94      171.67     32.82 o 
  12   7  10       42.76       35.56     15.88 o 
   0   8  10      231.29      230.00      9.30 o 
   1   8  10     2342.01     2404.29     38.61 o 
   2   8  10        0.05       -1.87      4.10 o 
   3   8  10       13.80        6.88      4.24 o 
   4   8  10      533.98      487.54     23.90 o 
   5   8  10      106.33      116.68     10.76 o 
   6   8  10      390.67      349.06     26.61 o 
   7   8  10       69.85       76.90     12.29 o 
   8   8  10      817.60      803.48     68.56 o 
   9   8  10      596.23      617.77     61.96 o 
  10   8  10      364.31      449.84     54.64 o 
  11   8  10      302.54      340.74     48.19 o 
   1   9  10     1532.44     1623.85     47.89 o 
   2   9  10     1023.98     1095.76     30.36 o 
   3   9  10       10.34        6.24      3.56 o 
   4   9  10       87.53       76.54      7.85 o 
   5   9  10      829.94      895.50     27.62 o 
   6   9  10       45.48       54.44      8.03 o 
   7   9  10      775.88      854.34     41.09 o 
   8   9  10        0.59       -6.98     10.03 o 
   9   9  10        4.42        7.74      9.54 o 
  10   9  10     1205.16     1356.70     96.61 o 
   0  10  10      736.36      862.71     69.31 o 
   1  10  10        2.32        8.48      4.96 o 
   2  10  10       89.50      116.40     14.07 o 
   3  10  10       74.63       70.09     15.55 o 
   4  10  10      276.73      320.15     23.01 o 
   5  10  10        0.69        5.28      3.37 o 
   6  10  10      116.76       94.48     11.43 o 
   7  10  10       52.72       29.73      6.51 o 
   8  10  10      362.91      353.85     47.45 o 
   1  11  10      498.36      569.44     42.24 o 
   2  11  10      662.63      746.40     37.55 o 
   3  11  10       38.51       44.09      8.76 o 
   4  11  10        0.04        7.52      6.98 o 
   5  11  10      122.48      129.90     13.71 o 
   6  11  10      263.69      260.45     19.34 o 
   0  12  10      945.65     1119.45     86.36 o 
   1  12  10      688.25      737.72     49.62 o 
   2  12  10      174.38      193.83     25.77 o 
   3  12  10      412.77      449.92     38.94 o 
   1   1  11      532.87      576.45      9.49 o 
   2   1  11       86.28       85.95      3.23 o 
   3   1  11      113.89       93.99      3.65 o 
   4   1  11     2012.42     1981.10     29.87 o 
   5   1  11       35.00       28.90      5.13 o 
   6   1  11        9.48        8.89      2.45 o 
   7   1  11     5137.90     4825.31     54.28 o 
   8   1  11      155.51      160.82     16.86 o 
   9   1  11      745.61      753.32     41.53 o 
  10   1  11       22.84        7.49      4.44 o 
  11   1  11      253.30      298.78     28.71 o 
  12   1  11       90.54      101.43     17.91 o 
  13   1  11       40.37       44.57     27.95 o 
  14   1  11       11.20       32.72     11.82 o 
   0   2  11        2.39       -3.15      3.18 o 
   1   2  11       71.62       63.42      3.84 o 
   2   2  11      425.38      446.67      9.92 o 
   3   2  11      613.53      574.94     12.84 o 
   4   2  11      218.17      215.86      9.86 o 
   5   2  11     3737.74     3549.32     47.05 o 
   6   2  11     1397.26     1438.78     36.98 o 
   7   2  11      276.91      261.88     24.98 o 
   8   2  11       32.24       29.09      5.61 o 
   9   2  11     2862.26     2780.54     80.38 o 
  10   2  11       39.07       40.46     11.06 o 
  11   2  11      359.14      308.35     29.60 o 
  12   2  11        9.36       25.07     11.09 o 
  13   2  11        8.51        5.35      5.73 o 
  14   2  11       32.46       34.18     11.95 o 
   1   3  11     1792.49     1718.78     22.43 o 
   2   3  11       59.53       65.55      4.72 o 
   3   3  11      359.44      335.52      9.19 o 
   4   3  11      302.20      323.85      9.69 o 
   5   3  11     1037.55      986.12     21.92 o 
   6   3  11     4036.72     3975.59     73.09 o 
   7   3  11      658.62      665.32     36.37 o 
   8   3  11        0.02        6.94      5.92 o 
   9   3  11      235.73      235.04     37.63 o 
  10   3  11       70.97       77.75     15.17 o 
  11   3  11      257.22      283.70     62.52 o 
  12   3  11        4.40        3.15      6.10 o 
  13   3  11      612.46      805.38     51.42 o 
   0   4  11      388.58      396.74     22.92 o 
   1   4  11      472.20      504.42     12.46 o 
   2   4  11      423.57      450.66     10.52 o 
   3   4  11     2586.23     2626.06     31.19 o 
   4   4  11      463.27      467.23     18.31 o 
   5   4  11      140.66      111.84      8.03 o 
   6   4  11      239.43      210.42     16.83 o 
   7   4  11      755.27      740.70     27.47 o 
   8   4  11      281.43      308.66     26.94 o 
   9   4  11       24.18       15.16      7.17 o 
  10   4  11       88.10      106.87     17.57 o 
  11   4  11     1017.36     1107.60     57.31 o 
  12   4  11      117.59       74.94     22.18 o 
  13   4  11      181.74      211.02     38.05 o 
   1   5  11     1348.49     1327.22     20.69 o 
   2   5  11       11.70       17.59      2.30 o 
   3   5  11     2741.28     2753.33     32.68 o 
   4   5  11        2.12        2.06      2.10 o 
   5   5  11       26.25       16.16      6.82 o 
   6   5  11      283.78      254.91     17.42 o 
   7   5  11      437.08      447.76     46.02 o 
   8   5  11     1375.41     1297.52     81.59 o 
   9   5  11     3888.80     3670.75    141.06 o 
  10   5  11        3.79       -7.89      8.72 o 
  11   5  11      631.53      573.80     59.46 o 
  12   5  11       15.48        5.83      8.87 o 
   0   6  11      114.84      116.58      8.37 o 
   1   6  11      262.42      260.10      9.55 o 
   2   6  11      213.58      213.78      6.83 o 
   3   6  11     4956.39     4930.78     51.02 o 
   4   6  11     2708.73     2785.60     72.25 o 
   5   6  11      303.21      280.79     20.35 o 
   6   6  11        2.73       -1.75      6.37 o 
   7   6  11      271.76      288.57     38.68 o 
   8   6  11      624.80      551.64     55.28 o 
   9   6  11      679.53      762.15     66.56 o 
  10   6  11      126.52      126.43     27.43 o 
  11   6  11      266.57      336.63     46.14 o 
  12   6  11      116.49       68.17     22.35 o 
   1   7  11      689.49      700.50     15.86 o 
   2   7  11      168.03      171.81      9.49 o 
   3   7  11      254.79      258.59     12.05 o 
   4   7  11        0.59        2.36      1.88 o 
   5   7  11      569.82      572.47     29.72 o 
   6   7  11      244.74      213.09     18.93 o 
   7   7  11      730.39      681.70     60.97 o 
   8   7  11      286.74      252.39     38.27 o 
   9   7  11      953.16      959.70     76.76 o 
  10   7  11      195.01      257.99     41.09 o 
  11   7  11        5.10        9.24      9.29 o 
   0   8  11      329.14      355.34     27.30 o 
   1   8  11      944.43      982.88     23.96 o 
   2   8  11       51.41       47.63      8.65 o 
   3   8  11      361.22      351.69     22.75 o 
   4   8  11       33.68       37.83      6.84 o 
   5   8  11        1.02        5.67      4.30 o 
   6   8  11      229.25      202.57     19.26 o 
   7   8  11      641.11      660.68     43.34 o 
   8   8  11       15.15       11.49     10.30 o 
   9   8  11       84.37      134.23     29.73 o 
  10   8  11       99.65       75.80     22.69 o 
   1   9  11     1178.92     1092.95     49.48 o 
   2   9  11      315.01      317.75     22.51 o 
   3   9  11       32.79       26.77      6.75 o 
   4   9  11      147.42      142.99     13.50 o 
   5   9  11      304.80      317.69     20.52 o 
   6   9  11      126.67      128.30     13.13 o 
   7   9  11       25.49       21.42     16.57 o 
   8   9  11        7.49        8.16      7.49 o 
   9   9  11      124.37      116.91     19.99 o 
   0  10  11        0.31      -12.11     12.11 o 
   1  10  11       20.51       12.72      6.85 o 
   2  10  11        0.45        7.07      6.88 o 
   3  10  11       16.27        9.96      5.63 o 
   4  10  11       49.85       54.12      8.80 o 
   5  10  11      853.08      901.61     35.36 o 
   6  10  11       11.60       13.85      5.33 o 
   7  10  11        2.82        1.47      4.54 o 
   1  11  11       30.61       10.20      6.80 o 
   2  11  11       84.63       91.53     13.09 o 
   3  11  11      251.17      249.09     21.39 o 
   4  11  11      122.18      117.84     12.98 o 
   5  11  11      172.44      162.41     15.71 o 
   0   0  12      559.33      599.47     22.34 o 
   1   0  12     2454.44     2367.34     49.82 o 
   2   0  12      593.57      599.04     13.82 o 
   3   0  12      150.15      145.38      6.96 o 
   4   0  12     3058.63     3020.46     41.12 o 
   5   0  12     5120.45     4973.37     35.57 o 
   6   0  12     4692.57     4729.95     61.08 o 
   7   0  12     7791.92     7786.59     60.02 o 
   8   0  12      146.99      182.97     28.11 o 
   9   0  12      649.97      595.00     53.60 o 
  10   0  12        0.04       14.70     12.88 o 
  11   0  12      880.99      866.73     70.63 o 
  12   0  12        9.75       -3.33     11.32 o 
  13   0  12      324.42      383.81     50.47 o 
   1   1  12     1087.04     1114.59     15.04 o 
   2   1  12      332.98      325.63      6.46 o 
   3   1  12     1226.35     1198.36     12.72 o 
   4   1  12     1512.14     1467.26     24.21 o 
   5   1  12     4961.35     4663.50     67.24 o 
   6   1  12      175.38      182.78     10.28 o 
   7   1  12       19.38       24.55      6.70 o 
   8   1  12      179.71      189.70     21.59 o 
   9   1  12      150.93      143.17     18.87 o 
  10   1  12      272.06      291.92     27.72 o 
  11   1  12       39.75       22.73      8.19 o 
  12   1  12        0.43        6.07      5.89 o 
  13   1  12      709.68      764.51     50.11 o 
   0   2  12       55.57       61.97      6.75 o 
   1   2  12      607.63      602.95     12.93 o 
   2   2  12      495.37      457.41     12.34 o 
   3   2  12        6.92        5.49      1.40 o 
   4   2  12     2256.30     2184.18     39.00 o 
   5   2  12     1416.93     1407.57     34.48 o 
   6   2  12     1269.45     1266.58     35.34 o 
   7   2  12     1315.25     1300.75     30.20 o 
   8   2  12      144.12      127.79     17.19 o 
   9   2  12      321.12      300.62     27.03 o 
  10   2  12       83.88       75.98     14.67 o 
  11   2  12      967.67     1015.51     54.28 o 
  12   2  12        0.75        0.37      9.72 o 
  13   2  12      131.28      129.89     20.88 o 
   1   3  12      111.24      108.70      5.46 o 
   2   3  12      906.52      915.89     17.01 o 
   3   3  12     1528.22     1516.40     19.07 o 
   4   3  12     1250.54     1247.50     18.11 o 
   5   3  12     2374.77     2401.76     33.73 o 
   6   3  12      688.41      647.24     25.12 o 
   7   3  12      896.22      848.65     30.59 o 
   8   3  12      960.53      954.33     46.70 o 
   9   3  12      770.38      805.13     57.75 o 
  10   3  12        4.67       18.48      9.13 o 
  11   3  12      232.25      210.89     27.58 o 
  12   3  12        0.17       -1.27      5.02 o 
  13   3  12      104.46      103.85     25.11 o 
   0   4  12      185.90      156.02      8.68 o 
   1   4  12      735.77      733.92     14.48 o 
   2   4  12     1284.73     1292.42     24.32 o 
   3   4  12     1359.06     1366.67     21.06 o 
   4   4  12      155.80      143.72      8.18 o 
   5   4  12       12.83       13.09      3.08 o 
   6   4  12       70.61       66.96      8.17 o 
   7   4  12     1162.40     1072.02     48.65 o 
   8   4  12      777.05      711.55     41.23 o 
   9   4  12       45.60       51.54     12.05 o 
  10   4  12       31.67       29.63     10.07 o 
  11   4  12       43.94       43.26     11.48 o 
  12   4  12       63.45       40.63     18.80 o 
   1   5  12      360.36      369.16     10.75 o 
   2   5  12      786.16      791.74     17.57 o 
   3   5  12      196.10      202.65     15.70 o 
   4   5  12       24.81       25.02      6.33 o 
   5   5  12      183.97      174.65     15.10 o 
   6   5  12       12.39        5.88      7.93 o 
   7   5  12       35.36       35.83     12.84 o 
   8   5  12      162.90      218.79     35.08 o 
   9   5  12      209.83      231.94     36.43 o 
  10   5  12      275.60      245.44     38.75 o 
  11   5  12       77.79       57.67     19.36 o 
  12   5  12        8.21        8.59      8.40 o 
   0   6  12      586.27      634.47     20.01 o 
   1   6  12      125.34      131.80      7.04 o 
   2   6  12      419.79      417.36     12.78 o 
   3   6  12       35.42       42.48      3.83 o 
   4   6  12      101.77       92.16      7.53 o 
   5   6  12        0.70        0.90      3.94 o 
   6   6  12        1.68       -1.98      5.12 o 
   7   6  12      187.45      184.38     31.68 o 
   8   6  12        2.44       -5.76      8.20 o 
   9   6  12       16.04        6.18      8.34 o 
  10   6  12       80.84      112.59     26.95 o 
  11   6  12       35.07       27.85     15.29 o 
   1   7  12       87.04       96.58      7.61 o 
   2   7  12       47.77       47.40      8.60 o 
   3   7  12       67.29       80.15      9.68 o 
   4   7  12       97.08      100.97     12.69 o 
   5   7  12       38.88       35.66      8.95 o 
   6   7  12        0.18       -1.66      5.14 o 
   7   7  12      233.77      211.34     24.26 o 
   8   7  12        1.14      -13.27     13.27 o 
   9   7  12        0.19        0.58      7.37 o 
  10   7  12      148.27      126.56     29.57 o 
   0   8  12      588.81      593.53     36.23 o 
   1   8  12      520.67      481.54     23.09 o 
   2   8  12      243.05      260.50     20.01 o 
   3   8  12      225.54      216.03     16.14 o 
   4   8  12      227.93      213.78     16.25 o 
   5   8  12      253.12      256.90     23.12 o 
   6   8  12      242.10      251.59     26.32 o 
   7   8  12      564.69      565.77     40.74 o 
   8   8  12       14.60        2.65     14.60 o 
   9   8  12       47.13       59.20     19.85 o 
   1   9  12      362.36      407.52     26.12 o 
   2   9  12       29.06       19.42      6.72 o 
   3   9  12      655.71      612.82     28.19 o 
   4   9  12      126.55      123.61     12.93 o 
   5   9  12     1886.59     2021.03     52.34 o 
   6   9  12      499.32      455.42     25.32 o 
   7   9  12      139.13      176.84     26.49 o 
   8   9  12      253.40      237.69     34.81 o 
   0  10  12       71.89       70.35     20.19 o 
   1  10  12      309.29      336.65     24.54 o 
   2  10  12        8.98       10.42      4.59 o 
   3  10  12       26.68       24.58      6.61 o 
   4  10  12        1.04       -4.37      4.37 o 
   5  10  12      540.92      493.45     32.46 o 
   6  10  12      106.38       99.83     12.01 o 
   1  11  12      151.48      191.50     24.82 o 
   2  11  12       51.70       23.36      9.76 o 
   3  11  12      414.48      434.98     28.83 o 
   4  11  12       56.55       52.25      9.12 o 
   1   1  13       40.26       29.97      2.44 o 
   2   1  13        2.98        5.44      1.38 o 
   3   1  13       33.56       29.17      2.10 o 
   4   1  13     1410.77     1395.35     26.84 o 
   5   1  13      915.43      882.99     19.80 o 
   6   1  13      800.63      757.40     20.83 o 
   7   1  13     1985.28     1947.31    104.68 o 
   8   1  13      483.28      430.77     42.41 o 
   9   1  13        1.85        0.45      4.77 o 
  10   1  13      117.84      138.93     19.68 o 
  11   1  13       28.27       17.10      8.02 o 
  12   1  13        6.68        9.26      6.43 o 
  13   1  13       97.89      120.66     20.93 o 
   0   2  13     1347.49     1391.72     28.61 o 
   1   2  13      353.16      340.96     10.14 o 
   2   2  13        1.54        2.66      2.17 o 
   3   2  13      393.81      392.07      9.64 o 
   4   2  13      248.95      267.15      9.53 o 
   5   2  13      535.97      513.42     21.13 o 
   6   2  13     1099.50     1045.99     32.54 o 
   7   2  13       76.20       88.13     14.03 o 
   8   2  13      342.53      336.38     28.23 o 
   9   2  13      221.83      198.81     22.77 o 
  10   2  13        4.68        7.01      6.89 o 
  11   2  13      387.01      395.65     34.66 o 
  12   2  13        7.24       10.99      7.41 o 
  13   2  13       11.93        3.16     27.96 o 
   1   3  13      483.06      443.90     11.28 o 
   2   3  13      680.26      660.03     15.86 o 
   3   3  13     1896.96     1875.58     18.92 o 
   4   3  13      128.05      130.82      8.37 o 
   5   3  13        8.21        6.42      2.15 o 
   6   3  13     1050.41     1010.54     45.07 o 
   7   3  13      691.86      674.14     38.48 o 
   8   3  13      677.84      684.87     40.74 o 
   9   3  13     2423.86     2470.61     80.04 o 
  10   3  13        0.46        3.94      4.80 o 
  11   3  13      681.08      844.13     50.95 o 
  12   3  13      160.39      178.85     24.43 o 
   0   4  13      432.58      454.04     15.25 o 
   1   4  13      428.55      428.39     11.33 o 
   2   4  13     1405.73     1427.88     26.31 o 
   3   4  13     3537.76     3576.79     55.44 o 
   4   4  13      895.79      860.77     18.94 o 
   5   4  13      262.37      249.55     17.74 o 
   6   4  13       25.40       21.73      7.44 o 
   7   4  13      600.02      634.71     38.26 o 
   8   4  13      294.29      272.82     26.86 o 
   9   4  13      561.80      533.77     38.22 o 
  10   4  13       44.85       50.96     12.84 o 
  11   4  13      238.72      326.46     47.79 o 
  12   4  13      307.03      292.57     31.50 o 
   1   5  13      507.97      469.88     12.36 o 
   2   5  13     1257.06     1231.71     17.97 o 
   3   5  13       51.97       38.20      7.08 o 
   4   5  13        4.52        9.75      3.68 o 
   5   5  13      834.99      834.59     33.88 o 
   6   5  13      910.52      933.01     45.77 o 
   7   5  13       78.46      107.95     23.82 o 
   8   5  13        4.56       -7.38     11.43 o 
   9   5  13      843.98      887.82     72.58 o 
  10   5  13      369.73      310.01     44.66 o 
  11   5  13      575.77      644.74     65.99 o 
   0   6  13      972.68      991.94     31.76 o 
   1   6  13     1923.25     1903.83     32.73 o 
   2   6  13      225.47      225.21     13.64 o 
   3   6  13      653.54      639.28     25.89 o 
   4   6  13       64.67       67.04      9.98 o 
   5   6  13      583.01      578.30     29.66 o 
   6   6  13      655.46      656.10     57.76 o 
   7   6  13      620.35      680.06     42.10 o 
   8   6  13      224.48      245.38     38.63 o 
   9   6  13     1243.05     1447.55     94.91 o 
  10   6  13      871.68      982.71     79.94 o 
  11   6  13      622.98      491.92     58.37 o 
   1   7  13      969.47     1067.00     23.00 o 
   2   7  13      245.40      246.23     16.64 o 
   3   7  13      214.85      221.45     15.98 o 
   4   7  13       75.23       74.55      9.72 o 
   5   7  13      525.72      540.43     30.25 o 
   6   7  13      945.84      914.79     40.16 o 
   7   7  13      123.32      103.44     17.43 o 
   8   7  13      135.56      108.64     29.54 o 
   9   7  13     1082.79     1361.58     94.81 o 
  10   7  13        0.23      -14.88     14.88 o 
   0   8  13      935.96      863.61     45.12 o 
   1   8  13       88.44       82.92     10.80 o 
   2   8  13      472.66      461.07     23.82 o 
   3   8  13      563.52      649.40     32.98 o 
   4   8  13      729.21      710.30     30.27 o 
   5   8  13       60.32       60.52      9.24 o 
   6   8  13       54.68       57.44     11.09 o 
   7   8  13      142.21      161.23     22.43 o 
   8   8  13       18.65       28.03     10.55 o 
   9   8  13       60.18       93.94     23.27 o 
   1   9  13      450.83      444.17     27.64 o 
   2   9  13       70.09       94.49     12.85 o 
   3   9  13       63.31       53.91     10.29 o 
   4   9  13       86.89       85.88     11.11 o 
   5   9  13      316.84      338.86     21.93 o 
   6   9  13      179.72      178.60     16.38 o 
   7   9  13      530.01      616.52     44.80 o 
   0  10  13        0.35       -3.38     12.78 o 
   1  10  13       78.11       78.76     12.54 o 
   2  10  13      394.11      403.01     27.53 o 
   3  10  13        4.15        4.91      3.99 o 
   4  10  13      178.57      159.94     20.48 o 
   5  10  13       18.42       23.56      6.86 o 
   1  11  13       69.87       75.19     16.32 o 
   0   0  14        3.97       10.50      2.75 o 
   1   0  14     1150.60     1150.91     23.44 o 
   2   0  14      875.77      813.76     19.75 o 
   3   0  14     2411.13     2388.40     39.90 o 
   4   0  14     1630.96     1700.44     25.88 o 
   5   0  14       29.67       32.18      2.80 o 
   6   0  14      676.12      663.41     51.43 o 
   7   0  14      209.27      189.47     28.91 o 
   8   0  14      817.92      791.84     61.80 o 
   9   0  14      530.21      504.20     51.04 o 
  10   0  14      216.55      215.55     35.24 o 
  11   0  14      205.76      253.27     40.09 o 
  12   0  14      445.55      526.36     58.67 o 
   1   1  14      806.67      795.99     14.68 o 
   2   1  14     1786.59     1800.87     19.35 o 
   3   1  14       80.02       85.12      4.03 o 
   4   1  14      318.30      320.98     10.12 o 
   5   1  14        0.95        2.84      1.73 o 
   6   1  14       36.89       32.66      5.20 o 
   7   1  14      159.22      180.73     20.25 o 
   8   1  14       93.91      107.53     17.22 o 
   9   1  14     1133.82     1126.93     54.40 o 
  10   1  14     1195.55     1229.93     59.25 o 
  11   1  14       50.54       51.52     13.24 o 
  12   1  14      152.77      171.78     23.49 o 
   0   2  14     3980.27     3466.70     52.18 o 
   1   2  14       48.64       49.08      4.21 o 
   2   2  14        8.54        6.49      2.10 o 
   3   2  14      937.89      924.95     23.61 o 
   4   2  14      473.86      485.75     14.79 o 
   5   2  14      364.68      338.32     19.53 o 
   6   2  14       80.99       72.78     26.46 o 
   7   2  14      263.52      256.74     33.06 o 
   8   2  14     1897.85     1833.03     93.89 o 
   9   2  14      484.94      477.00     35.72 o 
  10   2  14       10.64        8.02     15.66 o 
  11   2  14      738.90      818.12     50.23 o 
  12   2  14       79.73       85.38     16.95 o 
   1   3  14     1642.81     1586.42     22.06 o 
   2   3  14      985.39     1020.69     19.02 o 
   3   3  14        2.20        3.13      2.04 o 
   4   3  14        2.68        4.38      3.30 o 
   5   3  14      553.81      587.30     26.61 o 
   6   3  14       98.46       95.33     14.42 o 
   7   3  14        1.85        5.58      4.88 o 
   8   3  14       51.16       57.26     12.50 o 
   9   3  14       12.48       23.38     10.64 o 
  10   3  14      388.91      378.80     33.42 o 
  11   3  14      172.26      174.10     24.00 o 
  12   3  14      132.71      197.36     26.01 o 
   0   4  14      530.98      470.59     16.00 o 
   1   4  14       44.44       53.32      4.53 o 
   2   4  14      884.88      853.29     19.71 o 
   3   4  14      484.10      467.34     20.61 o 
   4   4  14       17.61       18.22      8.17 o 
   5   4  14       72.07       85.01     10.83 o 
   6   4  14        2.25        6.24      3.66 o 
   7   4  14        4.26       -0.06     12.21 o 
   8   4  14       10.06       11.07      6.73 o 
   9   4  14        0.38        0.28      5.04 o 
  10   4  14      247.08      259.16     28.14 o 
  11   4  14     1036.42     1153.76     61.09 o 
   1   5  14      271.31      252.08     12.17 o 
   2   5  14      420.16      392.89     15.29 o 
   3   5  14      118.62      126.58     17.21 o 
   4   5  14        3.43        0.36      3.27 o 
   5   5  14      110.50      137.66     15.85 o 
   6   5  14      212.13      216.68     22.82 o 
   7   5  14       21.19        9.88      9.12 o 
   8   5  14        1.68        2.32      6.77 o 
   9   5  14       11.27       17.37     13.29 o 
  10   5  14      195.49      117.52     28.77 o 
  11   5  14      124.98      108.39     28.01 o 
   0   6  14     2522.25     2629.88     53.83 o 
   1   6  14      302.08      334.99     12.85 o 
   2   6  14      247.82      231.95     14.27 o 
   3   6  14      159.32      148.79     12.90 o 
   4   6  14       25.50       13.31      5.13 o 
   5   6  14      158.22      153.57     15.44 o 
   6   6  14       41.39       52.31     12.32 o 
   7   6  14       16.47        8.71      5.16 o 
   8   6  14       13.33        7.73      7.48 o 
   9   6  14        3.53      -15.19     15.19 o 
  10   6  14       73.12       84.22     26.35 o 
   1   7  14     1488.48     1540.10     31.73 o 
   2   7  14     2152.33     2140.53     50.21 o 
   3   7  14        5.88        1.74      3.72 o 
   4   7  14       71.00       68.06      9.20 o 
   5   7  14      489.56      447.24     27.83 o 
   6   7  14        6.85        2.91      3.96 o 
   7   7  14        0.02        1.04     12.02 o 
   8   7  14       12.28        8.53      7.27 o 
   9   7  14        0.65       -4.40      6.05 o 
   0   8  14      224.49      201.93     22.36 o 
   1   8  14      482.78      502.35     25.01 o 
   2   8  14       10.10        5.36      3.87 o 
   3   8  14        5.44        5.23      4.29 o 
   4   8  14       26.30       29.23      6.50 o 
   5   8  14       98.15       87.95     11.16 o 
   6   8  14       40.52       25.26      7.31 o 
   7   8  14      204.06      212.81     25.66 o 
   8   8  14      234.14      302.55     31.85 o 
   1   9  14     1482.67     1530.30     52.75 o 
   2   9  14       27.37       15.70      4.89 o 
   3   9  14      324.88      322.71     23.59 o 
   4   9  14       98.78       81.53     10.99 o 
   5   9  14        0.89       -3.82      5.37 o 
   6   9  14       43.64       39.05      7.63 o 
   0  10  14      942.79      973.86     77.80 o 
   1  10  14      420.95      494.81     30.99 o 
   2  10  14      144.80      149.31     14.77 o 
   3  10  14      502.33      516.61     27.90 o 
   1   1  15      162.45      169.36      6.67 o 
   2   1  15      974.24      904.98     13.40 o 
   3   1  15        4.83        1.50      1.34 o 
   4   1  15       26.39       20.38      3.20 o 
   5   1  15        1.77        0.57      1.56 o 
   6   1  15      105.04       85.71     13.78 o 
   7   1  15      111.87      105.47     16.09 o 
   8   1  15       21.46       11.20      8.44 o 
   9   1  15      285.65      297.27     28.51 o 
  10   1  15      289.07      303.08     54.29 o 
  11   1  15      513.10      524.56     40.96 o 
   0   2  15       13.43       37.22      5.18 o 
   1   2  15      294.35      277.88     10.13 o 
   2   2  15       59.57       51.14      6.02 o 
   3   2  15       95.63       99.53      7.03 o 
   4   2  15        2.92        6.34      3.72 o 
   5   2  15        2.84        1.67      2.56 o 
   6   2  15       66.60       60.63      6.79 o 
   7   2  15       23.67       31.35     10.83 o 
   8   2  15      568.95      542.29     51.12 o 
   9   2  15      275.75      286.51     32.08 o 
  10   2  15      253.93      315.63     36.16 o 
  11   2  15        0.05        7.59      7.37 o 
   1   3  15        1.65        5.31      1.75 o 
   2   3  15     1518.83     1521.17     24.48 o 
   3   3  15       88.19      105.68      6.97 o 
   4   3  15      122.33      103.99      9.27 o 
   5   3  15      728.72      620.01     47.42 o 
   6   3  15      759.06      764.37     32.15 o 
   7   3  15      127.05      148.38     32.45 o 
   8   3  15        0.24        6.92      6.56 o 
   9   3  15        8.91       16.46      9.22 o 
  10   3  15       56.34       39.95     14.38 o 
  11   3  15      351.11      411.81     36.66 o 
   0   4  15     3457.20     3275.83     52.89 o 
   1   4  15      183.69      164.80      9.11 o 
   2   4  15       98.79       96.36      7.13 o 
   3   4  15       89.17       78.60      8.71 o 
   4   4  15      789.62      767.59     31.29 o 
   5   4  15       55.03       64.65      9.73 o 
   6   4  15        0.18        6.31      4.62 o 
   7   4  15      643.00      654.11     35.09 o 
   8   4  15      381.17      381.03     38.22 o 
   9   4  15       66.77       79.43     15.36 o 
  10   4  15       14.78       15.89      7.68 o 
   1   5  15       15.48       15.01      3.19 o 
   2   5  15      104.53      121.42      8.90 o 
   3   5  15      353.55      325.13     18.51 o 
   4   5  15        2.30        4.11      6.50 o 
   5   5  15      384.90      400.72     30.32 o 
   6   5  15     1671.58     1653.05    108.69 o 
   7   5  15       12.82        1.79      5.31 o 
   8   5  15       97.52      105.82     16.81 o 
   9   5  15       34.22       45.99     18.02 o 
  10   5  15     2733.93     2880.11    139.32 o 
   0   6  15     5890.65     6036.70     86.18 o 
   1   6  15       50.91       50.59      5.18 o 
   2   6  15      186.03      163.49     12.35 o 
   3   6  15       83.17       82.00      9.65 o 
   4   6  15     1255.80     1277.44     38.99 o 
   5   6  15      119.93      131.82     14.56 o 
   6   6  15      224.16      223.00     24.23 o 
   7   6  15      219.89      190.62     22.96 o 
   8   6  15      129.02      134.22     19.69 o 
   9   6  15      344.02      395.58     34.96 o 
   1   7  15       65.98       67.65      6.88 o 
   2   7  15      540.58      497.15     24.64 o 
   3   7  15       69.76       57.98      9.34 o 
   4   7  15       22.40        4.65      3.72 o 
   5   7  15      407.17      399.79     23.20 o 
   6   7  15      640.56      644.39     43.01 o 
   7   7  15       60.36       44.57     11.75 o 
   8   7  15       38.81       37.95     12.22 o 
   0   8  15       45.73       47.63     11.70 o 
   1   8  15      416.10      418.27     20.94 o 
   2   8  15      121.54      110.30     15.63 o 
   3   8  15        0.04       -4.44      4.44 o 
   4   8  15      615.81      681.61     30.76 o 
   5   8  15       83.65       75.78     10.49 o 
   6   8  15       41.09       39.70     11.11 o 
   7   8  15      180.42      193.81     25.70 o 
   1   9  15      118.17       96.29     11.87 o 
   2   9  15     1245.58     1414.74     45.18 o 
   3   9  15       11.26       11.38      4.90 o 
   4   9  15       14.13        9.63      6.81 o 
   5   9  15        9.45        3.45      4.95 o 
   0   0  16     2026.45     2078.16     55.06 o 
   1   0  16     1022.14      910.08     20.23 o 
   2   0  16     1606.16     1514.48     27.70 o 
   3   0  16       41.30       33.20      4.20 o 
   4   0  16     1563.00     1669.31     91.54 o 
   5   0  16        8.18        7.34      7.19 o 
   6   0  16        0.62        0.78      4.89 o 
   7   0  16       13.52       -9.70      9.70 o 
   8   0  16     1241.32     1244.87     80.83 o 
   9   0  16        0.58        3.41      6.48 o 
  10   0  16      795.52      912.45     74.57 o 
  11   0  16      118.57      136.57     29.63 o 
   1   1  16       74.30       65.28      4.47 o 
   2   1  16     1492.90     1524.69     24.94 o 
   3   1  16       62.13       59.28      6.05 o 
   4   1  16      552.15      561.41     24.06 o 
   5   1  16        0.01        1.06      3.70 o 
   6   1  16     1512.65     1479.69     73.12 o 
   7   1  16       32.96       18.21     13.56 o 
   8   1  16      283.57      291.88     28.02 o 
   9   1  16        4.34        6.58     18.31 o 
  10   1  16      161.31      166.28     22.63 o 
   0   2  16      159.00      188.90     10.26 o 
   1   2  16      114.94       89.14      4.95 o 
   2   2  16       19.45       18.24      2.70 o 
   3   2  16       46.51       55.15      5.39 o 
   4   2  16     2422.57     2494.41     69.26 o 
   5   2  16        8.03        0.55      3.00 o 
   6   2  16      149.34      136.51     13.59 o 
   7   2  16        3.92        6.44      3.90 o 
   8   2  16     1437.74     1360.52     60.38 o 
   9   2  16        0.17       -2.09      4.14 o 
  10   2  16       87.67       92.62     16.93 o 
   1   3  16      195.12      161.90      7.72 o 
   2   3  16      990.08      999.03     20.43 o 
   3   3  16       42.95       34.80      4.08 o 
   4   3  16      242.38      246.90     14.32 o 
   5   3  16      184.93      195.74     12.94 o 
   6   3  16      486.80      469.40     25.66 o 
   7   3  16       52.16       61.18      9.88 o 
   8   3  16      151.17      136.80     19.62 o 
   9   3  16      119.80      142.64     20.67 o 
  10   3  16      213.55      225.91     26.89 o 
   0   4  16      463.59      408.61     19.30 o 
   1   4  16       73.77       80.79      6.19 o 
   2   4  16       18.38       11.66      3.09 o 
   3   4  16      170.68      176.24     12.98 o 
   4   4  16       95.35       95.45     10.89 o 
   5   4  16        0.31        2.38      4.68 o 
   6   4  16      304.88      285.65     20.85 o 
   7   4  16       99.23      103.51     13.30 o 
   8   4  16       14.68       11.07      8.03 o 
   9   4  16       64.50       65.24     14.45 o 
   1   5  16        9.73       10.30      2.50 o 
   2   5  16        3.28        4.29      2.61 o 
   3   5  16        3.13        3.62      3.23 o 
   4   5  16       38.44       26.80      6.29 o 
   5   5  16        0.37       -0.38      5.53 o 
   6   5  16      583.70      556.16     37.43 o 
   7   5  16       81.79       79.02     14.70 o 
   8   5  16        6.76        9.68      6.11 o 
   9   5  16        0.18        2.59      5.19 o 
   0   6  16       34.50       34.71      6.01 o 
   1   6  16      223.67      240.96     10.98 o 
   2   6  16        2.56        1.49      2.41 o 
   3   6  16       92.74       78.02      9.88 o 
   4   6  16        5.04        8.76      3.96 o 
   5   6  16      282.30      299.67     22.65 o 
   6   6  16       29.54       21.75      7.48 o 
   7   6  16       14.38       13.75      6.46 o 
   8   6  16       37.94       20.13     18.70 o 
   1   7  16        7.09       -1.63      3.03 o 
   2   7  16       42.36       41.39      7.92 o 
   3   7  16      195.61      194.88     16.51 o 
   4   7  16       43.32       34.97      7.40 o 
   5   7  16        4.59        6.54      4.07 o 
   6   7  16      336.22      289.80     29.15 o 
   7   7  16       99.85       77.62     18.29 o 
   0   8  16      168.02      158.97     17.04 o 
   1   8  16       94.11       79.68      9.52 o 
   2   8  16       59.42       36.42      7.42 o 
   3   8  16       25.28       29.40      6.67 o 
   4   8  16      375.83      403.86     24.27 o 
   5   8  16       35.20       28.95      9.10 o 
   1   9  16      310.16      362.22     23.21 o 
   2   9  16     1207.49     1242.44     44.76 o 
   1   1  17       14.91       10.69      1.97 o 
   2   1  17      158.29      206.06     11.00 o 
   3   1  17       14.72       17.25      4.38 o 
   4   1  17        0.98        2.35      3.54 o 
   5   1  17      369.78      351.16     27.56 o 
   6   1  17      140.33      129.63     17.38 o 
   7   1  17       99.98       97.57     16.03 o 
   8   1  17       72.26       63.89     12.66 o 
   9   1  17      257.28      282.98     29.08 o 
  10   1  17        1.78        1.20      8.25 o 
   0   2  17      402.52      385.03     14.98 o 
   1   2  17       90.81       78.43      5.28 o 
   2   2  17      104.69       97.73      6.91 o 
   3   2  17       98.90      105.65      7.69 o 
   4   2  17      535.67      553.19     25.25 o 
   5   2  17        0.12        3.02      4.48 o 
   6   2  17       19.80       14.68     11.90 o 
   7   2  17       44.74       49.68      8.80 o 
   8   2  17      119.22      126.35     18.97 o 
   9   2  17      168.11      171.99     22.67 o 
   1   3  17        4.63       -1.05      1.74 o 
   2   3  17      286.56      287.55     11.26 o 
   3   3  17      603.09      562.64     19.88 o 
   4   3  17      187.85      189.71     15.64 o 
   5   3  17       10.72        8.64      7.31 o 
   6   3  17      480.19      493.59     26.89 o 
   7   3  17      146.52      123.70     14.09 o 
   8   3  17      207.68      186.12     17.66 o 
   9   3  17       81.32       95.16     17.08 o 
   0   4  17     1202.42     1275.88     35.09 o 
   1   4  17        0.29       -1.77      1.96 o 
   2   4  17      202.94      199.01     10.55 o 
   3   4  17      233.03      239.12     13.89 o 
   4   4  17      829.02      842.86     34.20 o 
   5   4  17       10.93        2.14     13.78 o 
   6   4  17      385.54      439.44     26.15 o 
   7   4  17      650.14      692.38     33.92 o 
   8   4  17      109.45       96.22     15.11 o 
   1   5  17       73.15       85.69      6.72 o 
   2   5  17     1427.24     1485.30     40.80 o 
   3   5  17      250.26      261.79     15.30 o 
   4   5  17        4.45        7.68      3.21 o 
   5   5  17      182.03      157.10     19.81 o 
   6   5  17     1209.21     1302.94     57.79 o 
   7   5  17       11.60       15.89      7.00 o 
   8   5  17       16.39        5.24     15.88 o 
   0   6  17      465.67      494.76     23.92 o 
   1   6  17       50.72       35.60      5.81 o 
   2   6  17       63.25       62.00      6.31 o 
   3   6  17      131.24      161.64     12.52 o 
   4   6  17      957.10      978.18     35.52 o 
   5   6  17      445.37      455.68     40.51 o 
   6   6  17        0.48       -3.65     14.84 o 
   7   6  17        0.12        3.90      7.12 o 
   1   7  17        6.70       -2.00      3.66 o 
   2   7  17      542.36      554.16     25.48 o 
   3   7  17       28.63       16.16      8.57 o 
   4   7  17      126.89      120.66     13.04 o 
   5   7  17      102.44       99.10     12.06 o 
   0   8  17      890.38      857.83     40.45 o 
   1   8  17      571.39      594.64     25.84 o 
   2   8  17        0.65       -1.10      3.68 o 
   3   8  17      135.93      118.25     12.95 o 
   0   0  18      575.74      515.88     29.06 o 
   1   0  18       10.31       13.57      7.95 o 
   2   0  18      136.84       98.04     11.57 o 
   3   0  18      384.42      372.79     27.63 o 
   4   0  18      425.58      449.18     42.99 o 
   5   0  18      229.40      172.45     27.95 o 
   6   0  18      543.94      489.72     48.77 o 
   7   0  18     1109.75     1129.41     77.22 o 
   8   0  18      540.17      627.01     59.58 o 
   1   1  18      874.86      858.73     21.01 o 
   2   1  18      545.65      559.41     19.47 o 
   3   1  18      243.58      238.85     15.67 o 
   4   1  18       11.53       17.74      9.34 o 
   5   1  18      262.88      333.87     87.39 o 
   6   1  18      490.76      558.97     36.98 o 
   7   1  18        2.29       -1.94      4.35 o 
   8   1  18       11.80        4.48     11.49 o 
   0   2  18      886.12      840.61     53.97 o 
   1   2  18      389.20      400.55     16.31 o 
   2   2  18      174.41      174.77     10.97 o 
   3   2  18      119.86      132.61     12.59 o 
   4   2  18      268.96      280.37     24.32 o 
   5   2  18      698.62      718.66     40.36 o 
   6   2  18       77.86       98.27     26.69 o 
   7   2  18      216.11      211.13     23.93 o 
   8   2  18      158.37      182.81     22.89 o 
   1   3  18      241.62      232.31     10.59 o 
   2   3  18      160.84      164.85      8.86 o 
   3   3  18       19.41       18.81      4.16 o 
   4   3  18      316.23      308.85     30.53 o 
   5   3  18      488.36      486.33     33.63 o 
   6   3  18      522.69      503.81     35.66 o 
   7   3  18        1.87       -0.86      4.53 o 
   8   3  18       11.10        4.05      4.68 o 
   0   4  18       18.51       10.42      3.88 o 
   1   4  18       96.01      101.72      7.25 o 
   2   4  18        7.89        5.58      1.97 o 
   3   4  18       96.17      101.09     12.70 o 
   4   4  18       45.84       34.09      8.72 o 
   5   4  18        4.22       -6.13      6.13 o 
   6   4  18      200.32      200.72     22.23 o 
   7   4  18        1.41        5.16      7.26 o 
   1   5  18       64.49       60.86      5.83 o 
   2   5  18       14.78       11.79      2.38 o 
   3   5  18      253.69      278.57     15.94 o 
   4   5  18      272.43      314.08     23.26 o 
   5   5  18        3.16       -4.47      7.54 o 
   6   5  18       22.61        2.05     19.11 o 
   0   6  18       36.03       38.70      7.66 o 
   1   6  18       58.50       67.67      7.51 o 
   2   6  18        4.00        1.25      4.20 o 
   3   6  18      139.65      154.52     12.34 o 
   4   6  18       91.91      106.43     11.78 o 
   5   6  18      715.56      787.88     38.67 o 
   1   7  18       97.07      101.11      9.41 o 
   2   7  18      217.33      239.13     16.26 o 
   3   7  18        2.82        0.15      3.27 o 
   1   1  19       32.88       41.10      6.34 o 
   2   1  19      283.40      346.42     17.99 o 
   3   1  19      310.06      383.64     18.59 o 
   4   1  19       16.95       13.10      6.81 o 
   5   1  19        4.24        1.07      4.94 o 
   6   1  19      184.81      204.23     22.87 o 
   7   1  19      276.76      283.65     27.97 o 
   0   2  19       32.14       24.93      7.23 o 
   1   2  19      176.14      147.23     13.43 o 
   2   2  19        4.85        0.45      3.95 o 
   3   2  19      203.29      234.10     19.83 o 
   4   2  19        1.18        6.49      4.36 o 
   5   2  19       95.94      109.67     15.78 o 
   6   2  19        0.66        0.55      4.31 o 
   7   2  19      162.29      183.64     23.37 o 
   1   3  19       81.71       80.71      8.83 o 
   2   3  19        1.37        3.83      7.40 o 
   3   3  19       66.78       64.66     15.62 o 
   4   3  19       94.46      103.15     16.83 o 
   5   3  19      654.07      634.97     39.23 o 
   6   3  19       89.63       87.75     15.48 o 
   0   4  19      109.19      137.84     14.52 o 
   1   4  19      636.96      635.27     21.84 o 
   2   4  19       12.51       17.47      4.56 o 
   3   4  19      617.08      670.28     84.37 o 
   4   4  19      522.74      607.20     56.81 o 
   5   4  19      259.97      354.33     44.86 o 
   1   5  19      196.36      193.44     10.46 o 
   2   5  19      759.87      777.00     27.67 o 
   3   5  19      357.78      320.59     23.61 o 
   4   5  19       13.13       10.68      6.73 o 
   0   6  19       54.51       44.11      9.41 o 
   1   6  19      518.42      577.89     22.61 o 
   2   6  19       14.38       15.97      5.56 o 
   0   0  20       36.52       29.76     14.03 o 
   1   0  20      117.05      128.07     18.48 o 
   2   0  20      284.54      299.13     28.05 o 
   3   0  20      969.88     1264.69     84.13 o 
   4   0  20      273.87      267.84     34.73 o 
   5   0  20      782.04      854.07     63.98 o 
   1   1  20      818.05      910.74     34.14 o 
   2   1  20        0.10        0.38      3.80 o 
   3   1  20      137.79      141.94     15.63 o 
   4   1  20      235.58      227.49     32.41 o 
   5   1  20      317.95      351.64     29.35 o 
   0   2  20       98.12      109.97     17.11 o 
   1   2  20      576.53      617.21     40.39 o 
   2   2  20        3.37        1.95      3.24 o 
   3   2  20      425.75      405.01     26.52 o 
   4   2  20       35.71       60.46     16.77 o 
   5   2  20        5.92       -4.22      7.37 o 
   1   3  20      396.71      464.17     24.33 o 
   2   3  20      129.99      138.32     11.75 o 
   3   3  20      230.18      248.96     21.11 o 
   4   3  20      187.14      221.63     24.92 o 
   0   4  20        1.39        5.24      5.57 o 
   1   4  20       43.91       48.90      6.70 o 
   2   4  20       16.46        8.36      6.04 o 
   3   4  20      176.36      216.95     19.78 o 
   1   1  21        1.23       -0.89      3.74 o 
   2   1  21       33.47       19.71      5.66 o 
   0   2  21        0.03       -1.17      5.52 o 
   1   2  21       46.27       63.64     12.10 o 
                                                 
